# Supplementary material for: Genetic Mapping and Comparative Expression Analysis of Transcription Factors in Cotton
Source: PLoS One. 2015 May 6;10(5):e0126150. doi: 10.1371/journal.pone.0126150 (PMC4422734; doi:10.1371/journal.pone.0126150)
Supplement: S1 Table — √: Polymorphic primers. ×: Non-polymorphic primers. -: The primer was not mapped on the chromosome. (XLS) [file pone.0126150.s002.xls]

## Sheet: Sheet1
Primer name	Famly	Polymorphism primer	chromosome	Forward primer sequence	Reverse primer sequence	Seq ID
TF-Ghi000600	C2H2	√	chr19	ACCTCAAACTCAGCCAGTTA	CCTCTTTGTTTGTTCTTTGC	Ghi000600
TF-Ghi001019	GATA	√	chr20	CAATACGGAGTTGCCAGT	TTGTCTCCTAAGCTCCAAAA	Ghi001019
TF-Ghi001068	ZF-HD	√	chr9	CCACTACCTCCACCATGC	TCTATAGTAGCGGTGGCTGT	Ghi001068
TF-Ghi001350	bHLH	√	chr21	GATCTGAGTCTTGCAATGTTT	TTGAATCCTTCAATTTCTGG	Ghi001350
TF-Ghi002863	TCP	√	chr26	ATGTCAATGCAAATCCCTAT	CATCATTTACATCGCAGAAC	Ghi002863
TF-Ghi003347	WRKY	√	chr12	GACAAAGAGCGAGGTTGAT	GCCGGAATTTATAGTAGAACC	Ghi003347
TF-Ghi003946-2	TALE	√	chr5	AGGGAAACTACCCAAAGAAG	ATGTCTTCAGAAGGTTTCCA	Ghi003946
TF-Ghi005602-2	GRF	√	chr19	GTGGACACTTCAGATCCAAT	TGGCCTTCCACAGGCTTT	Ghi005602
TF-Ghi005868	ERF	√	chr20	AGCGAACTCGAAAGAACAT	GTTAGGTGTGGAGTTTGAGG	Ghi005868
TF-Ghi005905	ERF	√	chr20	GGAGAGAGAAAGAAGGGAAG	AAGTTGAGCTTGGCTTTGT	Ghi005905
TF-Ghi005927	ERF	√	chr26	GAATTCAAATTCCGAAGACA	GGGAAGTTAAGAATCGCTTT	Ghi005927
TF-Ghi006349	bHLH	√	chr11	ACCATCTCGTAGTTCCTCAA	AGTATCCGAACTTGAAGCTG	Ghi006349
TF-Ghi006397	GATA	√	chr11	CCTTATTCACACCAAACCAC	ATTTGCTGCTGTAGCTCTTC	Ghi006397
TF-Ghi006567	Dof	√	chr5	AACTCAAAAGGACAACAAGC	GGTTGATCTTGGCTTCTCTT	Ghi006567
TF-Ghi006758-2	MIKC	√	chr17	ACAAAAGGGTTTTTCGATCT	ATCCTCCGGTTTCAACTATT	Ghi006758
TF-Ghi010629	WRKY	√	chr6, chr25	TAATAAGGGTTCCTGCCATA	AGCCATATTCTCGTGCATT	Ghi010629
TF-Ghi010667	G2-like	√	chr22	CCAATAGGAAGCAAAGGAG	TAGATGGTGGAAGTCGTCTC	Ghi010667
TF-Ghi012239	C2H2	√	chr5	AGGGTACTCAGCAGAATCAA	AGTTTCTCAATCCAGCAGTG	Ghi012239
TF-Ghi012730	HD-ZIP	√	chr11	AGAATCAGGGTATGTTGCAG	GTTCTTTCCATTCAGCTTTG	Ghi012730
TF-Ghi012901	ERF	√	chr21	CAAAGGTGGTCCACAGAA	TGAGGCAGGTTGAGGTAA	Ghi012901
TF-Ghi013545	bHLH	√	chr24	GTTCAGGACGAGAGACATTG	GATTGGAGGTCTTCGATTTT	Ghi013545
TF-Ghi015538	Nin-like	√	chr17	AGAGAAAACGTGGGAAAACT	TTTAGCTTAGTGAGGGAACG	Ghi015538
TF-Ghi016029	ERF	√	chr13	TGTGGTTGAAGCCAAAATA	TTTATCGGAGGAAGCAGTAG	Ghi016029
TF-Ghi016105	B3	√	chr20	ATCCTGAAAAATCTGCTTCC	ACCCCCAAGTCCTCTTTT	Ghi016105
TF-Ghi016740	bHLH	√	chr13	CGTTGCTGCTAAGAACATC	TTCAGTTTTCCCGATTCTAA	Ghi016740
TF-Ghi017473	ERF	√	chr6	CAGGAACTCACCCAAGAAG	CAGCAGGGAAATTCAGTAAA	Ghi017473
TF-Ghi018559	LBD	√	chr20, chr5	ATGAGCCACGTTCCACTT	AACACCGGTCGAGTAGTTC	Ghi018559
TF-Ghi019046	TCP	√	chr19	CATTCTTCGAGAATTATTAGGG	TCAGTTCCATCATCACTCAA	Ghi019046
TF-Ghi019589	ERF	√	chr7	ATGAAGAAAGCAGGAGAGG	AAGTTGAGAATAGCGGAGTG	Ghi019589
TF-Ghi001730	MYB_related	√	-	GTCATCGATTTCAATGTCT	ACTCGATGCGTCTAACATCT	Ghi001730
TF-Ghi006819	ERF	√	-	CAATATAGCTGGCCTGGTT	ATCATATCCGGAAAGTTCAA	Ghi006819
TF-Ghi007525	MYB_related	√	-	TGGCTGATTATCTTAGACCAG	GTGTAGATTTGCTTGGAGGA	Ghi007525
TF-Ghi013487	C2H2	√	-	CATGCTTTAGGTGATCTGGT	GGTGTTCAATGAAACTCTCC	Ghi013487
TF-Ghi017065-1	MIKC	√	-	GGGAGAGGCAAGATTGAG	GGTCCAAAATATCAATCAAC	Ghi017065
TF-Ghi000074	ERF	×		AAATGTGCGAAAAGAAAGAG	GGGAAGTTCACCTTAGCTTT	Ghi000074
TF-Ghi000186-1	MIKC	×		GGGAGAGGAAAGATCGAG	AGCCTTTTTGTACCTCTCAA	Ghi000186
TF-Ghi000186-2	MIKC	×		AGGTACAAAAAGGCTTCTGA	ATCAAATTCATGCTCTCCTG	Ghi000186
TF-Ghi000204	WRKY	×		TTCCCAATACCATCAAACAT	ACGACGAGGACCTATTACCT	Ghi000204
TF-Ghi000204-2	WRKY	×		GGTGCAAACAACAAGTGATA	AGGTCTGTTCATCGTGTAGC	Ghi000204
TF-Ghi000222	HSF	×		TCATCATCGTCATCAAATGT	TGTGAGCTTTGCACTATGTT	Ghi000222
TF-Ghi000246	C3H	×		GAAGCTGGGTTTAATGCTAA	TCTTGAGATGGAGCAATAGG	Ghi000246
TF-Ghi000258	C2H2	×		CAACAGAGCAAAAGGTTAGC	GTGGCAGATAGAACACTGGT	Ghi000258
TF-Ghi000259	C2H2	×		GTGATGTTATTCGTCGGTCT	GTTGTTGATGGGTTATCGAC	Ghi000259
TF-Ghi000322-1	C3H	×		TGAAGGAGTGAGGTCACATT	GGTCACAAGCTCCAGTAGTT	Ghi000322
TF-Ghi000322-2	C3H	×		GTTGATGAATTCCCAGTACG	TACAGTTGTTGAAGGAGCTG	Ghi000322
TF-Ghi000341	WRKY	×		AATAGCGATCGACCTTCTTA	CTAACCCTTGGGATGAGTTT	Ghi000341
TF-Ghi000341-2	WRKY	×		AAGAACCTCGTGTGGTAGTG	TTGTGTTTCTAAGTGGCATCT	Ghi000341
TF-Ghi000393	ZF-HD	×		TTCTCAAGCGTCACAAGC	GTAGCTGTTGTGGGTGGT	Ghi000393
TF-Ghi000427	MYB	×		GTTGTGAAAAGGTAGGGTTG	CATTTTGGTTAGCCTTTTCA	Ghi000427
TF-Ghi000434	WRKY	×		ATGAACATGCATGGACAGTA	AGCCTTGAATGAGTCTGGT	Ghi000434
TF-Ghi000444	HD-ZIP	×		ATCAGATGATGGTTCACAGG	CTTGTTGAGGTTGATGGATT	Ghi000444
TF-Ghi000449	ERF	×		TGAAAAGACTCAGCGAACTC	GTTGAGCTTGGCTTTATCAC	Ghi000449
TF-Ghi000480	ERF	×		AGGAGGGTATTCAAGGAGAC	CAGAGTCAGCGAAGTTAAGG	Ghi000480
TF-Ghi000484	ERF	×		GAAAAGGGAATGGGTGTAAT	AAATTAGTCTTCGCCTTGG	Ghi000484
TF-Ghi000499	ERF	×		AATCCCACATCGAGAAAGTT	CATATCCGGAAAGTTCAGTT	Ghi000499
TF-Ghi000543	bZIP	×		AAGAGGATCTGCATCAGTTG	CCCTCAAAACAGAGTTCTCA	Ghi000543
TF-Ghi000584	C3H	×		GAGGGACCTGAGGAAGTATC	TCATCAGGTTTATGAGCAAA	Ghi000584
TF-Ghi000646	WRKY	×		TATCCTTTGTTCCCGTTGT	AAATTCATTTTCCGTGGTG	Ghi000646
TF-Ghi000646-2	WRKY	×		GCTGGTGATGTAGGAATCTC	GTTCATAGAAGCAGGAGCAG	Ghi000646
TF-Ghi000671	C3H	×		GAGTGTCCTTTTGTTCATCC	AAAGCCTTGTTCGATACTGA	Ghi000671
TF-Ghi000682	bZIP	×		TTGCGGTTTCTGATTCTAGT	TTTGATCTCCAGAGCTTGAT	Ghi000682
TF-Ghi000693	NAC	×		GCAAAGACTGGCAGTTCA	TTTCCAATTCCTCTTCAATG	Ghi000693
TF-Ghi000757	ERF	×		GCTGAGAAGTCTGCAAAAAG	TTCACCTTTGCTTTCTTACC	Ghi000757
TF-Ghi000771	bZIP	×		CATTGGAGAAAGTCGTTGAG	CCATGCTGGATTAAGTGTTT	Ghi000771
TF-Ghi000790	ERF	×		GCTGAGAAATCTGCAAAAAG	TTCACCTTTGCTTTCTTACC	Ghi000790
TF-Ghi000799	TCP	×		CTCCCCTACTTCCACTTCTT	GCCTCATCTCCATTACTGTT	Ghi000799
TF-Ghi000809	C3H	×		GACCCCAGGAAGTATCATTA	CTAAGCTGTTCCGGAGTATG	Ghi000809
TF-Ghi000826	bHLH	×		CAGCCAAGAACAAAGAAGAA	AGGGATTGAAGAAGTTGCTC	Ghi000826
TF-Ghi000848	GATA	×		TTTCAATGGAGAAGAAGCAT	TACAAGCTGGTCTGTACTCG	Ghi000848
TF-Ghi000856	bZIP	×		GCTTCCGATTCTAGTGACAG	CGTGCTTGAAATGAATATACC	Ghi000856
TF-Ghi000897	WRKY	×		AGTGAGCTCTGAAAAACCTG	TTTTCTGGGGATGGAACT	Ghi000897
TF-Ghi000907	ERF	×		AAGCTGTACCCATGAAACAT	GAAATATGAGCTCCTTGGTG	Ghi000907
TF-Ghi000914	TCP	×		GAACCTCCCTCCAAGAAA	ACCAGGAAATAAAACCCTTC	Ghi000914
TF-Ghi000915	GATA	×		AGGTAGTGGGTTGTCAAGTG	CTATTGGAGTGCAAATCACC	Ghi000915
TF-Ghi000928	bZIP	×		GTAATGCCTCCTGAAGTCTG	GTCCCTCCACTAATGTAGCA	Ghi000928
TF-Ghi000933	GRAS	×		AACTTTGATTTCTCCTGCAA	GGCTGTGATGGAATGTATGT	Ghi000933
TF-Ghi000952	Trihelix	×		CGGATTGGTAGATTAAGCAG	TCCTCAAAGAATGGAAATTG	Ghi000952
TF-Ghi000962-1	C3H	×		ACACTAGGTCCAGAGCCATA	CAGGATCCCTTTCTCTTCTT	Ghi000962
TF-Ghi000962-2	C3H	×		GAGGAGGAAATGGTAGTGGT	GCAGGGTAGCATTAGTATCC	Ghi000962
TF-Ghi000965	WRKY	×		GTTCTAAGATCGCCGACAT	AATACTACCAGCCCCACAC	Ghi000965
TF-Ghi000969	G2-like	×		ACTCCAGCAACCCTAATCTT	CAGAAGAAGAATCAGGGAGA	Ghi000969
TF-Ghi000971	bHLH	×		GAAGCCGGATTACATTCAT	GAGCAGCGATTTTCATAGAC	Ghi000971
TF-Ghi000975	G2-like	×		GTACAAACTTGCCTGGTGAT	CAATTGATTCCTTGCATGAT	Ghi000975
TF-Ghi001031	WRKY	×		TCATTAGAGTCCCAGCTGTT	CATTTGGGGTGATATTATGC	Ghi001031
TF-Ghi001042	WRKY	×		GAAAGCTCGTGTTTCAGTTC	ATGGCAGCCGGTGGAAGT	Ghi001042
TF-Ghi001051	GATA	×		ATGAGAGCATGCAAGAAACT	TTCAGCATCACTCTGTTCTG	Ghi001051
TF-Ghi001055	WRKY	×		CGCACAAATCCTTCTGATA	GATATTTCAGCAGGTGGAGA	Ghi001055
TF-Ghi001056	Trihelix	×		GGCTGTTTCGAGCTTACTC	AAAGATCAAGCCGTGGATA	Ghi001056
TF-Ghi001065	MYB_related	×		GTTCCTCACTCCTCTGGAA	ATCGGTGGTGATATCAAAGA	Ghi001065
TF-Ghi001077	GeBP	×		AAAAAGACCGGTGAAGATG	GCAGCTGAAGACTCAACTTT	Ghi001077
TF-Ghi001106	HD-ZIP	×		AATCAGCGACGAAGAAGAT	TCATTTGCATGTAGAACTGG	Ghi001106
TF-Ghi001107-1	TALE	×		GAGAACGCTGTTGGTAAGC	CCCTCCCAGTCTATCTTCTT	Ghi001107
TF-Ghi001107-2	TALE	×		GACCACAAAGAGGACTACCA	TCCAGGTACATCTCTTCCAC	Ghi001107
TF-Ghi001131	GATA	×		TAGGAGATGGGAACAACAAT	AATTGGAGTGCAAATAGCTC	Ghi001131
TF-Ghi001134	HB-other	×		GCTTTGTCCATAAAAATTGG	CTTAACGCTTTCTCCCTTG	Ghi001134
TF-Ghi001138-1	MYB	×		AAATTGGTTGTTCCAAGAGA	GGGATCAAACCAGCTTCTAT	Ghi001138
TF-Ghi001138-2	MYB	×		CCTGATCAAGAAAGGAAGAA	TATCTTTCCCTCCGGTTACT	Ghi001138
TF-Ghi001139	bZIP	×		CAACCTCCATCAACCTCTAA	TTTGATGATCCAAGAATGC	Ghi001139
TF-Ghi001151	Nin-like	×		ACATCACCAAACTCCAACTC	ATTTCTTCGACGCTCTTTC	Ghi001151
TF-Ghi001163	MYB_related	×		GACGAAGAAGACGGTGATAC	TGTAAAACTGTGGGGAGAGT	Ghi001163
TF-Ghi001188	Dof	×		CACAGGGTTTAGAGAGGAAA	AAATAGAAGAAGAGGATGACGA	Ghi001188
TF-Ghi001212-1	C3H	×		TCTTCAACGAGTCCAATTTT	CAGCTTGAGGTGAAACAGAT	Ghi001212
TF-Ghi001212-2	C3H	×		CTCATAACCAGCCTCAGATG	GTTGATGGAGCTTCCTGTT	Ghi001212
TF-Ghi001243	NF-YC	×		ACCTCCTTCAACAACAACAG	GTCAAACCAGTTTCATCCTT	Ghi001243
TF-Ghi001244	ERF	×		GAATTTTTACCGCAGACATC	CCTCAGAGGAAAATTCAACA	Ghi001244
TF-Ghi001246	MYB	×		GCTGTGAGAAAGCTCATACA	CGATTCCTCTGTTCAATAGC	Ghi001246
TF-Ghi001250	bZIP	×		GATCATGGAAAATGAGAAGC	CCTGAAGACGAAACTTTAGC	Ghi001250
TF-Ghi001254	NAC	×		TGGGTGTTCTCTTACTGAAT	CATCAAGCTCATCGAGTGTA	Ghi001254
TF-Ghi001269	Dof	×		CAGCAGGAAAGAAAAGCA	GTGGTCTTGGGTCCTCTT	Ghi001269
TF-Ghi001274	NF-YC	×		CATATCCACCAACAACAACA	ATGCGAGAACCTCATCTTT	Ghi001274
TF-Ghi001293	NAC	×		TGTAAAGAATGGTGTGCTGA	CAGCTGTCTCGGTGCTAA	Ghi001293
TF-Ghi001319-1	MIKC	×		GGAAGAGGTAGGGTTGAACT	GGTACCTCTCCAATGTTTTG	Ghi001319
TF-Ghi001319-2	MIKC	×		GAGAGGTACCAAAAATGCAA	GAATTTACTTGATACCCTTCCA	Ghi001319
TF-Ghi001331	HD-ZIP	×		ACGAGGTTGTTTTGAAGAAT	TGAGGTACCCAAAGATGAAC	Ghi001331
TF-Ghi001355	ERF	×		CGGTTGAATCATACGAGAAA	GCTTCATGAGGAAAATTCAG	Ghi001355
TF-Ghi001358	ERF	×		GTCGTCCGAGGGATAGTATT	AATTCAGGGAAGTTGAGGAT	Ghi001358
TF-Ghi001364	bHLH	×		AAGAAGATGGAAGGACAACA	TGCTGCAAACTTTTAATCCT	Ghi001364
TF-Ghi001371	MYB_related	×		TAGAAGAGGGGTTTTCTTCA	TTCTAGAGATTCTGGCTTCG	Ghi001371
TF-Ghi001373	ERF	×		AAGTACGAGCAGCCAAGAG	GGTAAAGGGAAGTTGGTCTT	Ghi001373
TF-Ghi001384	bHLH	×		CGTATTACCCTTTGGAGATG	AAGTTGTCGAGCTCAGTTGT	Ghi001384
TF-Ghi001395	bHLH	×		GAACAAAAGGCGAACAGTAA	CTCCATGGAATCAGTTTTGT	Ghi001395
TF-Ghi001400-1	MIKC	×		TGGGAAGAGGAAAGATAGAG	GAACATGCCTTCTTGTACCT	Ghi001400
TF-Ghi001400-2	MIKC	×		AGGTACAAGAAGGCATGTTC	GCTTCCTCAACCCTCTCTAT	Ghi001400
TF-Ghi001408-1	MIKC	×		ATGGGACGTGGAAAGATAG	CTTTCAATGATTTGCTCCAT	Ghi001408
TF-Ghi001408-2	MIKC	×		ATGGAGCAAATCATTGAAAG	CAAGAACTTGTTGATGATGC	Ghi001408
TF-Ghi001411	YABBY	×		AAGAAGAGAAGGGAAAGGTG	CCTTCGTTAGTCCTCTTGG	Ghi001411
TF-Ghi001416	ERF	×		GAGGAACATGACGAGAAAAG	TTCAAAATGGCTTTACTTCC	Ghi001416
TF-Ghi001437	ERF	×		AGTCTGAGTCAACCACGAAC	GGTTATCGGGGAAGTTAAA	Ghi001437
TF-Ghi001445	HD-ZIP	×		GACGACGACAGAAGAAGAAC	TGTCAATCCTTGAATTTCCT	Ghi001445
TF-Ghi001482	HD-ZIP	×		TCGATGAAGAAGGTTGTTTT	TGAGGTACCCAAAGATGAAC	Ghi001482
TF-Ghi001483	MYB	×		TGAGCAAAAGGGTTTTTAAC	TCTGTTCTGACATCATGGTT	Ghi001483
TF-Ghi001496	NF-YB	×		CAGTGCAGTTCTCACTCAAC	GAAAGAACTCGAACTGCATC	Ghi001496
TF-Ghi001505	bZIP	×		GTGATACAAAACGTGCAAAG	TGGGCTAAACTCTCTAAACG	Ghi001505
TF-Ghi001542	NF-YB	×		GGTGGAAGTCACGAGAGC	ATCTCCACCTTTAACCGAAC	Ghi001542
TF-Ghi001552	ERF	×		GACCCGAGTTCTAAGGAGAT	GAAGTCGTTGACGTTGTTG	Ghi001552
TF-Ghi001564	NF-YB	×		GAGGAAGCCACGAGAGTG	CACCTTTAGTTGAGCCCTTA	Ghi001564
TF-Ghi001582	bZIP	×		GAGTTCATCGGAGGATTTTC	CATCTGAGCTCTAAGAACCAA	Ghi001582
TF-Ghi001598	bZIP	×		CAATTCAGTATCCGAAGAGG	TCATCTGAGCTCTCAAAACC	Ghi001598
TF-Ghi001622	bZIP	×		AAGAAGCATTAATGGACGAA	GAGCTCTAAGCACCGAGTT	Ghi001622
TF-Ghi001642	bHLH	×		TCCGACTTATTGATCTCGAC	TGCATATTATTTGTCGGTGA	Ghi001642
TF-Ghi001717	ZF-HD	×		CCAATTCATCGTTGACAAGT	GAGGTGATGAACAGTCACAA	Ghi001717
TF-Ghi001758-1	HD-ZIP	×		AAACCACTAAACAGCCATTG	TCCGATCTATCTTGTTGAGC	Ghi001758
TF-Ghi001758-2	HD-ZIP	×		GGAAGAGGAGAAAACTATTGC	TTAGTGGCCATGAGACTAGC	Ghi001758
TF-Ghi001759-1	HD-ZIP	×		GGGAGTGATAATATGGATGG	ATGAGTTCTCATGTCGCTCT	Ghi001759
TF-Ghi001759-2	HD-ZIP	×		AGTAATAGACCGGCAACAAC	GAGGACATGAGTATGGCAAG	Ghi001759
TF-Ghi001760	HD-ZIP	×		GAAAAGTCGAGAATCATGGA	CTTGGTAGGAACATTGGTTG	Ghi001760
TF-Ghi001767-1	HD-ZIP	×		AATGGAAGACCACCTAAGAAG	GAAGCTTGTCGTTTTCTTGT	Ghi001767
TF-Ghi001767-2	HD-ZIP	×		ATGCCATATGACAAGTCAGC	ATGTCAGGGGACATTAGTTG	Ghi001767
TF-Ghi001774-1	HD-ZIP	×		ATTCCTCCGACCTTTCAC	GTTATCGGCTCTTTCATGTT	Ghi001774
TF-Ghi001774-2	HD-ZIP	×		ATTGACAAGTCCCTCATGTC	CTTAAGCAAGCAAACCATTC	Ghi001774
TF-Ghi001781	FAR1	×		GGAGTTTGAATCACATGGAG	GGTCTGTTCACTGACAGCTT	Ghi001781
TF-Ghi001782	C3H	×		GCTTACTCTCACGATTGGAC	CATAAACGGGTTCGATACTG	Ghi001782
TF-Ghi001807	bHLH	×		ACCAGAAGCGGATGAACT	CTCTGCAACATTCCAATTCT	Ghi001807
TF-Ghi001812	bHLH	×		ACTAATGCTGTTCGAGATGC	CTGACTTTCTGCAAGATTCC	Ghi001812
TF-Ghi001816	C3H	×		GACCCAAGGAAGTACCCTTA	AATTCTTCAGGTTTGTGAGC	Ghi001816
TF-Ghi001829	bHLH	×		GCCTGCTAATGGTAGAGAAG	ACTTTTCCCTCTCTGATTCC	Ghi001829
TF-Ghi001875-1	GRF	×		TCACATCACCAGCATGTACT	GAGAAACCAGCAGAATCAAG	Ghi001875
TF-Ghi001875-2	GRF	×		TTGGGTTCTCAAACAACACT	CTTGGTGGTAGTTGTGGTG	Ghi001875
TF-Ghi001894-1	ARF	×		GAGCATGCATGTAGGAGTG	GGTTCATCCCATTGTACCTT	Ghi001894
TF-Ghi001894-2	ARF	×		CCCTGAGTCTCAAAGACCTA	TGACTTGAAATCACTGACGA	Ghi001894
TF-Ghi001935	C3H	×		GGATCCTAGGAAGTTCCATT	AGTTCCTCAGCAGTATGAGC	Ghi001935
TF-Ghi001951-1	ARR-B	×		GAAAATGATGAGAGGGATGA	CCCCACTCAACTTTCTAAGAT	Ghi001951
TF-Ghi001951-2	ARR-B	×		CTGGTGGAGATGTAGTTGCT	TCCACTCATTCTTCCTCTTC	Ghi001951
TF-Ghi001978	WRKY	×		CTACCATGAGAAAAGCTCGT	ATTGCAGCTGGAGGAAGC	Ghi001978
TF-Ghi001979	GRAS	×		GAAAAGTGAGGTGGTCGAT	AAATCCCATGGATGAAAACT	Ghi001979
TF-Ghi002005	GRAS	×		ATTTCTCTTGGCTGGGTATT	CGGCAGTGTTTTAATCTATG	Ghi002005
TF-Ghi002009	C2H2	×		AGATCCAGATGCAGAGGTTA	TTCAGGGCAGATGTAAACTT	Ghi002009
TF-Ghi002056	GRF	×		CACTTCAACCTCCACTGC	TATGGCGGGTCTTCTTATTA	Ghi002056
TF-Ghi002073	HB-other	×		ACCGTTCAAACTGAAGAAAA	GGGACGAGCATCCTTACTTA	Ghi002073
TF-Ghi002126	C3H	×		TGCCATACCAATGTTCTACA	GAACTGCTCCAACATCATTT	Ghi002126
TF-Ghi002142	bHLH	×		GATCACAAGGGTAAGAGGAA	GAAGATCGTTGATTCTTTGC	Ghi002142
TF-Ghi002155	Nin-like	×		GTGAGAAGAGACGAACCAAG	GACCGAGTCAATCACAAGTT	Ghi002155
TF-Ghi002165	bHLH	×		GAAGCAAAGGTGCTAAGAGA	GACATCATCTGAACTTGAAGC	Ghi002165
TF-Ghi002227	TCP	×		GACGACGACTACAGCTAACC	TTCATAAGGGTGATGGTGAT	Ghi002227
TF-Ghi002229	C2H2	×		ACCCAGATGCAGAAGTGATA	GGGTTCCACAGTCACATCTA	Ghi002229
TF-Ghi002277	bZIP	×		GATACTGAAACCACCGAAAA	TGTCTCAATATCAGCCTTCA	Ghi002277
TF-Ghi002283	VOZ	×		ACATGCTGCCAAATATCTCT	TTTGTCATCTCCAGGGACT	Ghi002283
TF-Ghi002302	WRKY	×		AGGGCAGACTGATCATAGAG	TGTATTTCCAGAAGAATACCG	Ghi002302
TF-Ghi002346-1	ARF	×		CCAAAGAGGACAGTTCATTC	CTGGAAATCACAGATGAAGG	Ghi002346
TF-Ghi002346-2	ARF	×		GCATTTAGGAGTGCTTGCTA	TTTGTATTGTTGCAGGTTCA	Ghi002346
TF-Ghi002353	bHLH	×		TAGAAGGGGTCAAGCTACTG	GCCCAACCTACTCATACTCA	Ghi002353
TF-Ghi002361	C3H	×		AGCTCTGTGAGCGATATTGT	GGTCCATCTCGATCTTGTTA	Ghi002361
TF-Ghi002385	bZIP	×		GTCTCAGCTTTGGTTACAGG	TCCCCTAGCCTCTCCTTA	Ghi002385
TF-Ghi002389	bHLH	×		GTTTCAAACAAAAGGAGCAG	TGGTATGTTCATCCTGTTCA	Ghi002389
TF-Ghi002427	SRS	×		GAGATGGAGAGAGTGGTGGT	TAGGGAATCCATCTCTTCCT	Ghi002427
TF-Ghi002432	bZIP	×		TGAAACAGCTGATAACATGG	GTCTCAATGTCAGCCTTCAT	Ghi002432
TF-Ghi002438	SBP	×		AAACTGAATTGTCGAAGCAC	TTGAAGTGGGTAGCTTCAGT	Ghi002438
TF-Ghi002443	GeBP	×		TCGACTCCCGACTCTAAAC	TCTTCTACTTTGCCAACACT	Ghi002443
TF-Ghi002483	C3H	×		GTGGAAGGTCTACTGATTGC	GCAAGGAATATCACTGCTTC	Ghi002483
TF-Ghi002499	MYB_related	×		GAAATCCAAGCAATCTGAAG	GATATTCTTGCCGTGTGC	Ghi002499
TF-Ghi002556	bZIP	×		AGAGAACGAAACAATGGAGA	TGTTTCAACATCAGCTTTCA	Ghi002556
TF-Ghi002559	C2H2	×		GCCACAGAAAATGAAGAAGA	TTTTTGACCTCTTTGCTGTT	Ghi002559
TF-Ghi002595	G2-like	×		AGCAACAACAACAACAACAG	GCTGGAAGTCTTCTCGTGT	Ghi002595
TF-Ghi002606	GRF	×		TTCTTTCCATCTGCGGTAT	CGACTCCACCTTTGAATTAG	Ghi002606
TF-Ghi002629-1	HD-ZIP	×		CAAGATCCTCGTCCTAACAA	GAGTTCTCTTGCCGTTCAT	Ghi002629
TF-Ghi002629-2	HD-ZIP	×		GGCTGATAAGCCAATGATTA	CGTTATAGTTCCCTGCAATC	Ghi002629
TF-Ghi002633	TCP	×		CAAAGAAGAATCAACCCAAC	CCTTCTTCATATGGGTGATG	Ghi002633
TF-Ghi002755	bHLH	×		CAAAGACAGGGATAAAGCTG	AATTGAAGCTCACGAACAGT	Ghi002755
TF-Ghi002780	bZIP	×		AATGAAACAACGGAGAACAT	TTCTGTTGTTAACTGCTGCT	Ghi002780
TF-Ghi002804-1	C3H	×		ATGTGGCAATTGTCTTTGA	TACTGGCATTGATGTACCAG	Ghi002804
TF-Ghi002804-2	C3H	×		GAAGGATCAAACATTTCCAA	GAAAGATGATGCTGATGGAT	Ghi002804
TF-Ghi002825	bHLH	×		AACAAAGAGTTAGGGCAAGG	ACTCAGAACCTTCACTTGGA	Ghi002825
TF-Ghi002871	bZIP	×		TCTGACAGTGACACGAAAAG	TCTAAACGTTGCGTAAGAGC	Ghi002871
TF-Ghi002886	SBP	×		AGGTGGACCTTCTTCGTC	TTCCTGGTAGCAGAATCTTG	Ghi002886
TF-Ghi002892	TCP	×		TTCAAGGAGGTCACATTGTT	TGGTTTCCCATTAATGTAGC	Ghi002892
TF-Ghi002895	GRAS	×		ACTGGTGGACATGATTCCTA	TCAACCAGTGTGACCAAC	Ghi002895
TF-Ghi002909	Trihelix	×		GCAACAGACCAAGAACAGC	GCAACATTAACAGCAGTTTTC	Ghi002909
TF-Ghi002910	HB-other	×		CCAATGAAGGTAACGCTAAG	TAAAGCAGCACCTTTTCG	Ghi002910
TF-Ghi002956	G2-like	×		CAGAAGAAAAAGGTGGTCAG	GCTTGGTCTCCTTGTGTG	Ghi002956
TF-Ghi002970	Trihelix	×		AGGGTATACCATCCAACACA	AAGAAACAAATCTCGAAACG	Ghi002970
TF-Ghi002982	Nin-like	×		GTGAGAAGAGACGAACCAAG	TCACAAGTTGGAGTTTCCTT	Ghi002982
TF-Ghi003014	bZIP	×		CATGAGGACGTAGTTGAAAA	AAGCTGATATTTTGGCTCAG	Ghi003014
TF-Ghi003037	C2H2	×		GTCTTGTCCAGAATCCGATA	CAACCGGTTTTGAGTATGAT	Ghi003037
TF-Ghi003040-1	AP2	×		TGACACATTTGGACAAAGAA	AGTGGGAAATTTATATGAGTGG	Ghi003040
TF-Ghi003040-2	AP2	×		GCCAAGAATATGTTGCTCAT	AAGTTGTTCACCGCATTAAC	Ghi003040
TF-Ghi003043	G2-like	×		AGTAGAGAAAGGGCAGCAG	CTGTTGATACTAGGGCTTGG	Ghi003043
TF-Ghi003077	MYB	×		TAGCGACAAGGTGGTGTT	TATCGTCGTCAACCTTTTCT	Ghi003077
TF-Ghi003078-1	TALE	×		AGATCACTAATGGAGCGTGT	GCTTTGTCTTCTTCAGTTGG	Ghi003078
TF-Ghi003078-2	TALE	×		GTAAGAGACGAGCTGGAAAG	AGAGGGGTTACTATGCCAAT	Ghi003078
TF-Ghi003112	NF-YC	×		AACAAGCTCAACAATTCCAC	GTGAACCAACGAAAGGAAT	Ghi003112
TF-Ghi003135	MYB	×		CACCACTGTTGCTGAAATC	CTACCAAGATCCATGTACCG	Ghi003135
TF-Ghi003165	MYB_related	×		GAAAGAGCTGCAGATTAAGG	TGCCTAAGCTTCTTCTTCAA	Ghi003165
TF-Ghi003193	bZIP	×		TGAAACTACTGACAACATGGA	AGAATTCTATTGTCCACAGCA	Ghi003193
TF-Ghi003216	WRKY	×		AGCTATTAGCACCAAGATGG	AGATGACTCAAGAACCGAAG	Ghi003216
TF-Ghi003255	C3H	×		GGGAGAATGGGAGCTAATAA	AAGCTTATCCATACCTGCTG	Ghi003255
TF-Ghi003259	GRAS	×		GGTAACAAATGGGCATCA	GCAGAGGACGAGACAAGTT	Ghi003259
TF-Ghi003272	C2H2	×		TTGAAAGATGAGGAAGATGC	CCCTGGTGTTTTGTACTCAT	Ghi003272
TF-Ghi003274	MYB_related	×		CACAGATGAGGAATATGAGAAG	ACTTCACCAGGAGATGGAG	Ghi003274
TF-Ghi003281	G2-like	×		AACAAAAACTGCAGCAGAA	ACTGGTTTCGAGTTGAAGAA	Ghi003281
TF-Ghi003291	TALE	×		ATATGAGCAACCACCATTTC	AACTGCATATCCTCAGATGG	Ghi003291
TF-Ghi003296	E2F/DP	×		GAAGAAGAGAGGTCAACGTG	AGCCGTTCAGTCTTTAAATC	Ghi003296
TF-Ghi003297	VOZ	×		ATGCCATGCTTCATACTTCT	TCATAAACTGGCTTCCTTTG	Ghi003297
TF-Ghi003309	HB-other	×		AAAGATGGTCTGCTCAAAAA	TTCAGAACCATACCTTCGAT	Ghi003309
TF-Ghi003312	bZIP	×		AAACTTGCTGAATTGTGGAC	TAGTCAAGCCTGTCGTATCC	Ghi003312
TF-Ghi003321	CO-like	×		TGATCAGAGGAGAAGTAACCA	GACACCCAGTAAACCCTTCT	Ghi003321
TF-Ghi003322-1	MYB	×		TCTCCATGCTGTGATAAGGT	GGAGTTGAATGATGGTTGTT	Ghi003322
TF-Ghi003322-2	MYB	×		AACAACCATCATTCAACTCC	CCCATCTTGTTCAATCTTTT	Ghi003322
TF-Ghi003345	GRAS	×		GGTGGAAGTACATGATGGAG	AGGCTTTCTTTTGGCAAT	Ghi003345
TF-Ghi003354	bHLH	×		AAGACTTGAAACCCCATCTC	TGCTTGTTTCATGTATGGAG	Ghi003354
TF-Ghi003356	bHLH	×		TTCCTCAAAAAGAAGCAGAG	TGCAAGCTTAATCCATTTCT	Ghi003356
TF-Ghi003362	ERF	×		TAAACCTGTCCCAATGAAAC	AAGTTGAGTCTCGCAAAGTC	Ghi003362
TF-Ghi003363	GRAS	×		TGTAACAGATGCAATCTCCA	CAAATGTTTTGAAGGGGAAT	Ghi003363
TF-Ghi003367-1	ARR-B	×		ATCAGTTTCCTGCTGGTTTA	CACTCATTCTTCCTCTTTCG	Ghi003367
TF-Ghi003367-2	ARR-B	×		GAGGGATGATACTTCTACGC	CCACTCAGCCGTCTAAGATA	Ghi003367
TF-Ghi003377	WRKY	×		CGTTCATGACAAAGAGTGAA	GTTGATTCCAATGCTTCCT	Ghi003377
TF-Ghi003380	Trihelix	×		GGAATGGATCAGACCCTACT	TTACAAGCTGTCCCTCTACC	Ghi003380
TF-Ghi003403-1	C2H2	×		AGGGAGCTTCATCTTCAAAT	CTTCCAGTGAATCCAGCTTA	Ghi003403
TF-Ghi003403-2	C2H2	×		GGGGTTGAATCAGAGAGAAT	GGAGTATAAACGTGGCACTC	Ghi003403
TF-Ghi003408	AP2	×		CCTAACCAAGGAAGAATTTG	CCTGGGATCAAAGTTAGTGA	Ghi003408
TF-Ghi003415	MYB_related	×		CTAAACCCCACAACTTTCC	AGGTCTTGAAACTTCTGTTGA	Ghi003415
TF-Ghi003431	GATA	×		AGCATAAGAAGAGACCGTCA	AGAAAACGTCGGACTACAAG	Ghi003431
TF-Ghi003446	NAC	×		ATGACAGCATCGGAGTTACA	CGTCCAACCTTAAACTGTTC	Ghi003446
TF-Ghi003449	NF-YA	×		CCTCATGCAAGAATGACTTT	TTCTCCTGGATTGGTATCTG	Ghi003449
TF-Ghi003531	SRS	×		CTTTTATGATGATGGGTGGT	GAAGAACTCTCACCAACTGC	Ghi003531
TF-Ghi003535	TCP	×		GAGCAAAGATGACAACAAGA	TTGGGATCTTCCTAAATTACC	Ghi003535
TF-Ghi003540	TCP	×		AACCCTGGTTCAAGTCGT	TGAAGACACCGAACTTTGAT	Ghi003540
TF-Ghi003575	GATA	×		ACTGGACAAGCTGTTAGGAA	TCTCATCTCCAGCACTTTCT	Ghi003575
TF-Ghi003592	MYB	×		GGCACTCTTGCTGTTACAA	CCTCTCTGCCTAAGCTTCTT	Ghi003592
TF-Ghi003599	TCP	×		CCAAAGAAGAGCCTGACATA	TCAACGTACTCGCTATTCG	Ghi003599
TF-Ghi003624	GATA	×		CTCAAAATCCATCTGTTAGGA	CTCATTTCCAGCACTTTCTT	Ghi003624
TF-Ghi003653	bHLH	×		GCCAAGAGATTAGAAGGTCA	ATGATTTGAACCCAGTTTTG	Ghi003653
TF-Ghi003663	HD-ZIP	×		ATGATGACAACGGTTCAACT	TAAACCGGTTGAGAAGTTTG	Ghi003663
TF-Ghi003670-1	C3H	×		GAGAGTGCAAGCAATTTACC	CAGGAGCATCCAGTTTATCT	Ghi003670
TF-Ghi003670-2	C3H	×		CTGAGAATTTAACGGCATCT	AGTGCTACAGGAGGAATGAA	Ghi003670
TF-Ghi003680	GATA	×		AAGAGGCTGCTGTTGTTAAG	CCTTCTTGTGAGAGTTGGAG	Ghi003680
TF-Ghi003699	bHLH	×		CTGCAACCCAATCTACCTTA	TCATGTTAGCTGATCCACTG	Ghi003699
TF-Ghi003712	bZIP	×		GATAGACTTGCTGAGCTTGC	CCGTAGTTTCAGTTCCTTGT	Ghi003712
TF-Ghi003743	bHLH	×		TGAAAAGCTGCTACATATTCC	TGGAGTTTCTGAACTTCGTT	Ghi003743
TF-Ghi003758	WRKY	×		AGTGAGCAAATAAGGGTTTG	CCAAGTGAGGGACTTGGT	Ghi003758
TF-Ghi003765	WRKY	×		AGAGTTCCGGCAATCAGT	GAACCATGTTCTTCTCCATC	Ghi003765
TF-Ghi003769	ERF	×		CTCCGCTAAGGTATTACCAG	TTGTCTTGCAGTGATTTTTG	Ghi003769
TF-Ghi003771	bHLH	×		TATTCACCGTACCATTCCTC	CAAGGTCTTGAATCTTTTTACG	Ghi003771
TF-Ghi003776	G2-like	×		GGCAATACGTTAGGTCAAAG	TCCACTCTCATCAAGCTTCT	Ghi003776
TF-Ghi003796	Trihelix	×		CGAAGATCCTGAAGTCAAAG	TTGGTCCTCTCCCTTAAAAT	Ghi003796
TF-Ghi003828	NAC	×		TGTTAACCAACGACAACAAG	TAGCAGCTTTGGGAAGATTA	Ghi003828
TF-Ghi003855	HSF	×		CGGATTCACGAAGGTCTA	TATAATAGGCTTCGCCATTG	Ghi003855
TF-Ghi003874	MYB_related	×		ACTCTTCTGGGGAAGAACTC	CTTTAGCAAGTGCCTCCTT	Ghi003874
TF-Ghi003887	MYB_related	×		CCGGAAGCCTTACACTATTA	ACATGTTCACTTGTCCCATT	Ghi003887
TF-Ghi003889	WRKY	×		GAATCAGCTGAAAAGGGTTT	AGCGAGTGAATTCCGATG	Ghi003889
TF-Ghi003899	HSF	×		GAAGGGTTAAACGATTTGG	TCCTCGTTGCTGCTTATTAT	Ghi003899
TF-Ghi003921	MYB_related	×		GTCTTCGAGTCGTGATAGGA	TTTCTCCTAGAAACGTTGGA	Ghi003921
TF-Ghi003946-1	TALE	×		GAAATGTGAAGGTGTTGGTT	AGCTTCTTTGGGTAGTTTCC	Ghi003946
TF-Ghi004056-1	MYB	×		GGAATTGGTTGTTTCAAGAG	TCCCGCCTCTATATCACTTA	Ghi004056
TF-Ghi004056-2	MYB	×		GTAAAAGAGGGTCTGGGTCT	GTCAGCTGCCTAATGAAGTA	Ghi004056
TF-Ghi004061	bHLH	×		GAGAAGCTGCCTTACGTTC	AAGAACTCCACTTGACGTTG	Ghi004061
TF-Ghi004083	HD-ZIP	×		ATCAGTGATGAGGAAGATGG	TGCATGTAGAACTGAGGAGA	Ghi004083
TF-Ghi004102-1	GRF	×		GGATGATGGCAATAAGGTC	TCTTCCCATAGAAGGAACAA	Ghi004102
TF-Ghi004102-2	GRF	×		AGCTTTGAGTCCATTTCTCA	GATGACTGTGCCATAGTTTG	Ghi004102
TF-Ghi004118	MYB_related	×		AATAGGAAGAAGCCGTGAA	GACGCCTCCTATTCAAGTTA	Ghi004118
TF-Ghi004144	HB-other	×		GAGACCCCAAAGAGGATTAC	CAAAACATCTCTTCCACCAT	Ghi004144
TF-Ghi004146	ERF	×		ATGTTTAGCAAACCAAAACG	GGGAAGTTAAGTTTCGCTCT	Ghi004146
TF-Ghi004176	ERF	×		AGTTAAAGCGACGATGAAAG	GCTTGGGATTTGAAAAGTTA	Ghi004176
TF-Ghi004177	WRKY	×		CTGATAACAGCCTGATTGTG	GTTGGGGCTTAATGATGATA	Ghi004177
TF-Ghi004188	MYB_related	×		AGTCAGGAAACCTTACACCA	GCAATAGTCCCATTCTTTTG	Ghi004188
TF-Ghi004190-1	CO-like	×		ACGATCATTCCAGGAGGT	GGAGTCGTAGAAAGGTTCG	Ghi004190
TF-Ghi004190-2	CO-like	×		ACAGTTCCAGATGGGAATTA	ATCATCGTTGTGGGTTTCT	Ghi004190
TF-Ghi004193	bHLH	×		CAAGACCCGTAAAAACAAAG	AGCACTTAACAATTGAACACAG	Ghi004193
TF-Ghi004197	bZIP	×		CGCTGCTGACTGACAATTA	CAGCACCACCGGTACTTA	Ghi004197
TF-Ghi004212	LBD	×		GGTTGGCTTGTTTATATGGA	ATCTTAGTGGCTTCGGATTT	Ghi004212
TF-Ghi004214	ERF	×		CAGCAGCAATGTTTGTCTAA	TAAAGTTGGTGAGAGCGTCA	Ghi004214
TF-Ghi004220-1	C3H	×		TGTTTCTAGATCAGCCTCGT	GGGAGACCAAGAATGTTAAA	Ghi004220
TF-Ghi004220-2	C3H	×		CTATGCGTCAGGAAGAAAAA	GTGACCATGAGGGTAATCC	Ghi004220
TF-Ghi004238	Trihelix	×		AGTGAAGGGTGGAACAAAC	ATTCTTCTCCATCTCCCAAT	Ghi004238
TF-Ghi004271	Dof	×		AGAAGGTTAGGACTGCAACA	GGATGAAGGCTTGGTTTT	Ghi004271
TF-Ghi004273	Trihelix	×		CTCCTTCAACCACACCTAAC	AAAGCTTCTTAGCAGCAAAA	Ghi004273
TF-Ghi004294	bHLH	×		CCACCAAAAGGTTACATTCA	CATTGACGGAAACTCAACTT	Ghi004294
TF-Ghi004303	WRKY	×		GCCAAAATTTCAAGAGCTTA	ATTTGAGAAGGGGGAAGAT	Ghi004303
TF-Ghi004334	GATA	×		CCAGAAAATCTGATGGTGAT	TCATGAGTTTTCTTGGGAAT	Ghi004334
TF-Ghi004347-1	AP2	×		TAGAAGAGGACCAAGGTCAA	ACATGCACAAATTCTTCCTT	Ghi004347
TF-Ghi004347-2	AP2	×		AAGCACTGGTTTCCCTAGA	CGTTGTGAAGCTCATTATCA	Ghi004347
TF-Ghi004359-1	MYB	×		CCAATTGGTTGTTTCAAGAG	GCCAGCCTCTATATCACTCA	Ghi004359
TF-Ghi004359-2	MYB	×		GTAAAAGAGGGACTGGGTCT	TGACCTGCCTGATGAAGTA	Ghi004359
TF-Ghi004420	WRKY	×		CACGGACAGTTGTTTCAGAT	ATCTGACATGATCCAAGGAG	Ghi004420
TF-Ghi004465	NAC	×		TGGAAGAAGATGTTCCACTT	TACTTCAGCATCTTGTGCAG	Ghi004465
TF-Ghi004492	bHLH	×		GTTTCTGCAGCACCACAT	CCTACTCATGCTCAAAACCT	Ghi004492
TF-Ghi004520	MYB	×		CCTTGTTGTTCTAAGGAAGG	GACGATCGGAAACTCTTTTA	Ghi004520
TF-Ghi004532	C2H2	×		TGATCCAGATGCTGAAGTAA	AGTGTCCCACAGTCACACTT	Ghi004532
TF-Ghi004533	B3	×		GCAAGCATCCTAATGAATTT	TGTGGTTTGTTGACGATTAG	Ghi004533
TF-Ghi004560	ERF	×		CCACCTCAAAAGAAGAAGC	ATCTTTGGTATTCGGGAAAT	Ghi004560
TF-Ghi004584	TCP	×		TAAAGGAGAAGGGAAGAAGC	CCCCTAAATCTTCCATCTTT	Ghi004584
TF-Ghi004589	Trihelix	×		TGAATACCGCAAAGGAAA	AGTAAGAGAGGAAGGGATGG	Ghi004589
TF-Ghi004614	ZF-HD	×		AAACCTAGACGATCATGTGC	CTGAGATGTGGACTATGCAA	Ghi004614
TF-Ghi004634	GRAS	×		GAAACGGTGATAGAAGGTGA	ACTCCCCGTTATGTCGTAT	Ghi004634
TF-Ghi004635	NAC	×		CAACGGAGTTACAGTTACGG	GTCCAACCTTAGGCTGTTCT	Ghi004635
TF-Ghi004697	ERF	×		AGTGAAAAGGCAGAGAAAAA	AATTGACTTTGGCTTTCTTG	Ghi004697
TF-Ghi004706	HSF	×		ATGGCGCAAAGGTCAGTT	TTAGTAGGGGAGGAAGCTCT	Ghi004706
TF-Ghi004707	G2-like	×		AGCAAAAGAAACATGAGAGC	GAAGATGCAGGTTTGTCAGT	Ghi004707
TF-Ghi004736	bHLH	×		GAGAGGTCAGGCAACTGAT	GATTCAAAGTAGCAAGCTTCA	Ghi004736
TF-Ghi004749	NF-YA	×		GCCACTGGATCTTAAAGAAG	TTGGATTGGAGTTTCTTTGT	Ghi004749
TF-Ghi004751	TCP	×		CTTCTCTACAACCGTCCAAG	GCGAATAATAGAGTCGGATG	Ghi004751
TF-Ghi004768	ERF	×		CTGTTGCTGAAGCTAAAGGT	TGGGGAGTTGTAAAGTTTGT	Ghi004768
TF-Ghi004771	Trihelix	×		TGGGAGGAATTCTCTTACG	CACCAGTCTCTGTCAGCATA	Ghi004771
TF-Ghi004773	GRAS	×		GCAAGAAACAGGGTAAGAAG	TTCGAAATGTAGTTGTTTGC	Ghi004773
TF-Ghi004777-1	MYB	×		CTTGTTGTGACAAGCTAGGG	CATCATGATTGAGGAGACCT	Ghi004777
TF-Ghi004777-2	MYB	×		GACTTGAAACGAGGTCTCC	TTTGTAAAGGCTCATGTGTG	Ghi004777
TF-Ghi004779	ERF	×		CAAATTCCGAAGACAAGAAG	GAGAGGGAAATTAAGGATCG	Ghi004779
TF-Ghi004782	SRS	×		CCTTGATAATAATCCCTCCA	GGAGCTGACTTTTCTTTTCC	Ghi004782
TF-Ghi004794	WRKY	×		GCATTCATCACAAAGACTGA	AACCGATATTACCGAAACC	Ghi004794
TF-Ghi004800	MYB	×		ATGAAGAGCAAGGGAACA	TCCCGCCTCTATATCACTTA	Ghi004800
TF-Ghi004804	MYB	×		GTGATCATCATCAACAGCAG	GAGCCTGTTTTTGCACAC	Ghi004804
TF-Ghi004806	ERF	×		ATCGTCGTTAGGTGATGAAC	AAATTGACCTTGGCTTTCTT	Ghi004806
TF-Ghi004821	HB-other	×		CTGAGCGTGCTGTAACTGTA	TGTTCGAGCATGTGTATTTC	Ghi004821
TF-Ghi004828	bZIP	×		AAACAAAACCAGACCCTTTT	AAACGAAGAGCTTGATTCTC	Ghi004828
TF-Ghi004843	ERF	×		ACCCTTGAAGACAAACCTCT	AGGTCGTTGGTTTTATCAGA	Ghi004843
TF-Ghi004846	WRKY	×		TGTTCCCATTGTGAAGACAC	GCGGAGGATACAATCTTACTT	Ghi004846
TF-Ghi004847	GATA	×		CTTCCCAGGAGGATGATAA	TTGAACAGGAACTAGGGAGA	Ghi004847
TF-Ghi004863	ERF	×		GTAAAGCCGAAGAATTCAAA	GGGAAGTTAAGAATCGCTTT	Ghi004863
TF-Ghi004871	C2H2	×		CTGAGATTGCTACCACCACT	TCACCACAACTTGATTGCT	Ghi004871
TF-Ghi004897	B3	×		CCCTAAACCCTAAACCAAAT	CGCCATTATTCTCCATCA	Ghi004897
TF-Ghi004904	MYB	×		CAAGGAAAGATGTTGATAGGA	GGTCATCGAAGAGCATTTT	Ghi004904
TF-Ghi004909	G2-like	×		GACATCTCGAATCCAAACC	CCTTGCATTCTCTTCAAATA	Ghi004909
TF-Ghi004924	MYB	×		TGTGACAAAGTAGGGTTGAA	CCCCATTTTAGCTAACCTTT	Ghi004924
TF-Ghi004963	ZF-HD	×		TCAGCAGGAGGAGGAAAT	CTTGGACTTGAGCTACGATT	Ghi004963
TF-Ghi004965	C3H	×		TTTCCCATTTCTGTTTCCTA	TTCCCCATCTTGAACTTTTA	Ghi004965
TF-Ghi004977	NF-YA	×		TAGAATGCCTTTGCCTCTTA	TCACCCTGCTTCTTTGTATT	Ghi004977
TF-Ghi004978	NAC	×		AAACAAAAACCAGCTCTGAC	CTTGGTGATTTGTTTACGTG	Ghi004978
TF-Ghi005005	bHLH	×		TAGAAGGGGTCAAGCTACTG	TAACTGCTTCGAGCTTCATT	Ghi005005
TF-Ghi005016	MYB_related	×		TATGCTTCTGAGGATTTCGT	TCCTAGAAACATTGGACTGC	Ghi005016
TF-Ghi005071	bHLH	×		GCCAAAGGACTACATCCAT	GATAAGAACTCGACCTGACG	Ghi005071
TF-Ghi005135	ZF-HD	×		CACCCATTTCAGTCAGTTCT	GCATCAAGCTTCTCCTACC	Ghi005135
TF-Ghi005144	NAC	×		GATAATGCTACCCCGAAGAT	CACAACACCACGTCCTTAG	Ghi005144
TF-Ghi005145	HD-ZIP	×		AGACGAAGACGGTGTTAATG	TGTGCATGTAAAAAGGTTGA	Ghi005145
TF-Ghi005187	Dof	×		CCAAGAACAACAACAGGTG	CTGAAACAGTTGGCCTTTT	Ghi005187
TF-Ghi005204	HSF	×		ATGGCGCAAAGGTCAGTT	ACCAGATGTTTTGCCTTTC	Ghi005204
TF-Ghi005234-1	CPP	×		AGAGTGATGCTGATGCAAA	ATTGCGTTCTAAGGTTGTTC	Ghi005234
TF-Ghi005234-2	CPP	×		CAGGATACTAGGGATGATGC	TGATCTCCATGAACAAGAGC	Ghi005234
TF-Ghi005272	MYB	×		TCTGAAATGACTCCACAAAGT	AGCTGTTTTGCCTGTTTTAG	Ghi005272
TF-Ghi005277	EIL	×		GCCACAGTGGAAGATGATTA	TCCAAGCTTGCGAATTTT	Ghi005277
TF-Ghi005285	MYB	×		TGTGAAAAAGCACATACCAA	CTGCTAACAAGCTTTCTCTTG	Ghi005285
TF-Ghi005298	GRAS	×		AACTTGGGCTTTGATTTTCT	ATCAGGCAGAGGACGAGA	Ghi005298
TF-Ghi005308	TALE	×		GACTGAAAGGTCTTTGATGG	GATGGATTAGTGTGCCAGTT	Ghi005308
TF-Ghi005323	HD-ZIP	×		TGTCAGATGATGGATCACAC	GGTTTCATTTGAATCTTTGG	Ghi005323
TF-Ghi005325	WRKY	×		GAGGTTTGCTCAAACAAAGA	TAGCCATGGATGAGTACTGG	Ghi005325
TF-Ghi005328	C2H2	×		ACAAACAAGGGTGAGCTTTA	CTGCTGATGCTGTCCTATG	Ghi005328
TF-Ghi005366-1	MIKC	×		TATGGGTAGGGGGAAAATAG	TTGTTTTATTCATGCCAGAG	Ghi005366
TF-Ghi005366-2	MIKC	×		TCAAGGTTCTCCAGAGATTG	TCAGTTGTTGGAAAGAAACC	Ghi005366
TF-Ghi005377	MYB	×		GGCTTCTACGAGGAAAGATA	ACAAGCATTTTCGCTTTAAC	Ghi005377
TF-Ghi005408	C2H2	×		GTCTTCTTCTTCGTCAGCAC	CTTATGGGCTTTACCGTTAC	Ghi005408
TF-Ghi005411	FAR1	×		GTTCGATTCTTTCGATGAAG	GTAAAACCTTTTGATCTGTGG	Ghi005411
TF-Ghi005417	MYB	×		CTCCAAGGAAGGACTCAAC	TGCTTGAGCTTTAGCTCTCT	Ghi005417
TF-Ghi005453	ZF-HD	×		CACCACCGAGAAAAGTGG	TAGTGGTGATGATGATGGTG	Ghi005453
TF-Ghi005455	bHLH	×		AAAAAGGATGAGGTCTGGAT	CATTTGACTCCCTCAGTTTC	Ghi005455
TF-Ghi005487	HD-ZIP	×		GAGGATTTGTACGACGAAGA	CCACATCTTTGGCTTGTAGT	Ghi005487
TF-Ghi005510	SBP	×		GATCTCAGCTCAACCAATTC	ACAGTTACCCTTCCCATTTT	Ghi005510
TF-Ghi005528	WRKY	×		ATGGTGGAAAGCTAAAGAGC	TTAGGGGACTGTTTTAGGTC	Ghi005528
TF-Ghi005536	NAC	×		TCGAAGCTATAGTGACAGCA	GCAATGTCCCAATTCTTTC	Ghi005536
TF-Ghi005545	HD-ZIP	×		ATCAGATGATGGTTCACAGG	TTGGTTCTCTGCTCTTCAGT	Ghi005545
TF-Ghi005559	MYB	×		TATCTGAAACCCCACAAAGT	CCTGTTTTTGGACTCTGGT	Ghi005559
TF-Ghi005583	bZIP	×		ACACTGCTGGTTCTAAGGAG	ATATCCACGAGCAAACACTT	Ghi005583
TF-Ghi005600	C2H2	×		GACCATCGTCTGTCTTCTTC	CGAACACTTATGGGCTTTAC	Ghi005600
TF-Ghi005602-1	GRF	×		ACCTCACAGGGTACAACAAC	CGAGAAATCGGTAGAATCAA	Ghi005602
TF-Ghi005612	ZF-HD	×		TGTTGCACCCATTTCAGT	AAAGTTCTACTGGGATTAGCC	Ghi005612
TF-Ghi005613-1	MIKC	×		AGAGAATGGGAAGAGGAAAA	CAAGCCTTCTTGTACCTGTC	Ghi005613
TF-Ghi005613-2	MIKC	×		GTACAAGAAGGCTTGCTCAG	GCTGAAGCCTCTCAATTTC	Ghi005613
TF-Ghi005625	MYB	×		GTGAAAAGGCTCATACCAAC	TGGATCAATTCCTCTGCTTA	Ghi005625
TF-Ghi005626	MYB	×		TGTGAGAAAGCTCATACGAA	TCTGCTCAATAGCTTCCTTC	Ghi005626
TF-Ghi005667	LBD	×		ATCAGACGGTGGTTAGTTGA	GAAACAGGCCGTAAGGAT	Ghi005667
TF-Ghi005676	C3H	×		CTTCAAGAAATCCAAGCAAG	GGTCTTCGTAAGTAGGACCA	Ghi005676
TF-Ghi005703	MYB	×		GTGACAAACTGGGTGTGAA	CGATTCCCATTTTAATAAGC	Ghi005703
TF-Ghi005705	MYB	×		TTGTTCTAAAGTTGGGTTGC	AAAAGCCGTTTACTGAGATG	Ghi005705
TF-Ghi005726	NAC	×		TTCTGATGATACCACCCTAGA	TCTTGCACAAAACTATGTCCT	Ghi005726
TF-Ghi005729	TALE	×		TAATGGAGAAACCAAAACCA	TCTTCAGAAGGTTTCCAGTG	Ghi005729
TF-Ghi005751	bHLH	×		ATATCCATGTTAGGGCAAGA	GGATTCACAGTAGCCAACTT	Ghi005751
TF-Ghi005764	G2-like	×		GTCTGGTTCTCACCACTGAC	TTTCTTTGTGAGGTTGCTTT	Ghi005764
TF-Ghi005795	NF-YC	×		CTACCAACAAGCTCAGCACT	AGGAATAGTAGCCTTGGTGA	Ghi005795
TF-Ghi005800	bHLH	×		TGGGAAAAACAATGATAAGG	CATCCCTGGTATGAATCCT	Ghi005800
TF-Ghi005817	bHLH	×		TGACGTACATGGAGATTTGA	TTGACAAGAACTCAACCTGA	Ghi005817
TF-Ghi005823	bHLH	×		CGTGTCGGAAGAGAAAGTTA	CCCTTTGCTAGCTTCAGTT	Ghi005823
TF-Ghi005825	TCP	×		TAATGGACCCACAGAGACAT	GATCCAAAGACGAAGAAGTG	Ghi005825
TF-Ghi005881	Dof	×		TCAAAGCGAGACCAGTAATC	ACTTGACGGTAGTGAGAAGC	Ghi005881
TF-Ghi005909	C2H2	×		GCACTTGCTGAAGAGAAAGA	AGGCTTATTTACAGCACGAC	Ghi005909
TF-Ghi005923-1	MYB	×		GATGAAGCTAGCAACAGCTC	GTAAAGGCACACAACCAGAC	Ghi005923
TF-Ghi005923-2	MYB	×		GTGAGTCAGATCATGGGAGT	ATGGAGTTTAAGCGAATGAA	Ghi005923
TF-Ghi005925	MYB	×		GTGAAAAGGCACATACCAAT	GGATCGATTCCTCTGCTTAT	Ghi005925
TF-Ghi005926	NAC	×		GGGACTAAGGGACATAGGAG	CTCTTCCTTAGGAGGCAAAT	Ghi005926
TF-Ghi005931	MYB	×		CCTAGCTGTGCCAAAGAA	ATATTCCTTTTCTGGCCTTC	Ghi005931
TF-Ghi005932	ERF	×		GTGAAAGAGGTTCCTACGG	CAATGGGAAATTCAACAAAG	Ghi005932
TF-Ghi005950	MYB_related	×		AACAGCAAAAGGTGGAATTA	ACGCGTAACAAAATTGATG	Ghi005950
TF-Ghi005953	WRKY	×		TGCATTTATGACCAAGAGTG	GGCTGATGAGTCCACCAC	Ghi005953
TF-Ghi006041	bZIP	×		GATAAAGACGATCCCATT	AACGTAAGACGAAGAGCTTG	Ghi006041
TF-Ghi006053	GATA	×		TTGGGTGACATCATTGAAC	CAGGTCTGTACTCGGGATAG	Ghi006053
TF-Ghi006068	G2-like	×		CTGTAAGTCCTGCTCTGTCC	TCAGGCATATATTTGGCAAG	Ghi006068
TF-Ghi006083	GATA	×		AGCTGGCCGTAATAATGATA	TGATGAAGCATTAGCATTTG	Ghi006083
TF-Ghi006093	ERF	×		GCTGCAGCAGTAATAGCAGT	GAAATTGAACTTGGCATCAC	Ghi006093
TF-Ghi006117-1	MYB	×		ATGGAGGGCTCATCTTTA	AGCAAAATGTCCTCTCTTGA	Ghi006117
TF-Ghi006117-2	MYB	×		TAGAGCTGGCTTGAATCTTG	GGGTTCGAGGTTTTAGTGA	Ghi006117
TF-Ghi006126	bHLH	×		TTCAGGTTGAATATGCCAGT	CTCCTGTGGATGAATAGCTC	Ghi006126
TF-Ghi006131	C2H2	×		GATCTCCTTCTCCAACCAC	CGCCCCACCTTCATAGTG	Ghi006131
TF-Ghi006158	MYB_related	×		TCTATCTGATGGTCTCATGG	GTTGCCTGTCGAAGAAAATA	Ghi006158
TF-Ghi006162	WOX	×		TGCTGGTCACAAAATTACTG	ATTCAGCATTGTTGGATGAT	Ghi006162
TF-Ghi006174	G2-like	×		ATAGGAGAGCCTTACCTCGT	TATCCTTCCCTGACTGCTTA	Ghi006174
TF-Ghi006185	WOX	×		TGACCCATTAATGACATCG	GAGGATGCAACCATTACTTG	Ghi006185
TF-Ghi006187	G2-like	×		CGATGCTTGTTTGGTTTTA	ATTCCTTGCAAGATTGTTTC	Ghi006187
TF-Ghi006197-1	MIKC	×		ATGGGGAGAGGAAGAGTAGA	AACTTCCACTGCACCATAAC	Ghi006197
TF-Ghi006197-2	MIKC	×		GTTATGGTGCAGTGGAAGTT	CTGGTTTCTGGCACTAATTT	Ghi006197
TF-Ghi006211	Dof	×		GTCAGGTTGCAGTTCCAG	GAGAAGAGCCAGAAGAACAA	Ghi006211
TF-Ghi006217-1	MIKC	×		GAGAGGAAGAGTGGAGCTG	CTCAAGGGTCTTGCTCATAC	Ghi006217
TF-Ghi006217-2	MIKC	×		GCTGCTTTACTCCTCAAGAC	TGTTTTGAGGTTTTGTCCTT	Ghi006217
TF-Ghi006219	TCP	×		TAATGGACCCTCAGAGACAG	CAGTGGTGGACGATAGAGA	Ghi006219
TF-Ghi006231-1	MIKC	×		GGAGAGGTAGGGTTGAGTTG	CTGCACTTCTGGTACCTCTC	Ghi006231
TF-Ghi006231-2	MIKC	×		GAGCACCAGAGACAAATGTT	GCTGGAGTGAATGTACTTGG	Ghi006231
TF-Ghi006246	MYB	×		GCTGTGATAAGCAAGACACA	CCCATGTTTATAAGCTTCCTT	Ghi006246
TF-Ghi006247-1	GRF	×		ATAGACCAACTGGGTTCACA	CCACAACCCAAATAGCTAGA	Ghi006247
TF-Ghi006247-2	GRF	×		GACCATTGCACTTGGAGTAT	CCATGCCTGATAATACGACT	Ghi006247
TF-Ghi006268	ERF	×		ACACCACTACCACCATCCT	TTGAGATTAGCTGAGGAACC	Ghi006268
TF-Ghi006275	HD-ZIP	×		GAAGGAGGATATGGAAGAGT	TGAGCTGAACAACCTGAAAT	Ghi006275
TF-Ghi006277	ERF	×		ACCAAAGCCTGTTCCTATG	GTTCCTTGGTGGTTTAAGTG	Ghi006277
TF-Ghi006354	bHLH	×		TGTTCTTCAGCTAAGATCGAG	TTCTCTCTGGATTCGTTCAT	Ghi006354
TF-Ghi006357	bHLH	×		AAAAGGTTGAAATCGGAATC	TCAATCTTTGAGCTTCACTG	Ghi006357
TF-Ghi006358	ERF	×		AGGAATGGGAATCAAAGAGT	ATTAAGCAAAGCCCTGGA	Ghi006358
TF-Ghi006375	Whirly	×		GTCGTGTGTTTGCTCCTTAT	CCTTTAGGTGACTGATTCGT	Ghi006375
TF-Ghi006420	HD-ZIP	×		AGAACAAGGAGGGGAGAAC	TTAGTTGCTGGATTTCCTTC	Ghi006420
TF-Ghi006423	ERF	×		TCAACAAGAAGACAAAAACG	CTACCTGGAAGGGGAAGTTA	Ghi006423
TF-Ghi006449	ZF-HD	×		GATAACTCCAACGGCTCAG	AAGTAGAGGTCCGTCATGG	Ghi006449
TF-Ghi006462	WRKY	×		ACAAATCCTTCGGATAACAG	CTTGGGGCTTAATATTGCTA	Ghi006462
TF-Ghi006463	GATA	×		GGTGACTGGTAATGGTGAAG	TCATTACTATTGCTGCATCG	Ghi006463
TF-Ghi006476	C3H	×		AGGGTGCTTCTTACAGCTC	TGACTGAGATGCTTCAACTG	Ghi006476
TF-Ghi006488-1	MYB	×		CGGTGATCCGTTATTTATTG	CGCATCGATCTCATAAACAT	Ghi006488
TF-Ghi006488-2	MYB	×		TTTCCAAGTCCAAACATCAC	CTCCTTTTTCACTGCACTCT	Ghi006488
TF-Ghi006497-1	MIKC	×		ATGGGACGTGGAAAGATAC	CTCCATTCTGTAACCCTCAG	Ghi006497
TF-Ghi006497-2	MIKC	×		TGGAGCAAATCATAGAAAGG	ATTCCTCCCTGCTGATACTC	Ghi006497
TF-Ghi006548	FAR1	×		TTCTGAAGATGCTGCTAGAAC	TAATGCACTTTCCTGGAACT	Ghi006548
TF-Ghi006563	B3	×		GGTTTAGACCCTCATTTTCC	CTTTGTTCGGAACCCTTC	Ghi006563
TF-Ghi006578	ERF	×		GTCAAGGGTACTGGGAATAA	GAAAATTAGTCTTGGCCTTG	Ghi006578
TF-Ghi006586	WOX	×		AACAACCGACATTCTCCTC	TGAGTCCAAGGCTGCTTC	Ghi006586
TF-Ghi006598	ERF	×		ACGCCGTAGCTAGGAGAC	GGGGAAATTTGTTTTAGCTT	Ghi006598
TF-Ghi006681	ERF	×		AGTTGTCCCAAGAAACGAG	TATCCTTGGGACCAGTAGAA	Ghi006681
TF-Ghi006695	C2H2	×		AAATCTCCTATGGCCTCCT	GGAAGTTAACAACAGCCTCA	Ghi006695
TF-Ghi006701	ERF	×		CGGATCGGTCAAAGAACTA	GGAATTAAAAGGGAAATTCG	Ghi006701
TF-Ghi006724	ERF	×		CGCAAACACTTTCTCAAAA	GGGATCGTAAGGGAAGTTAG	Ghi006724
TF-Ghi006725	LBD	×		TGCAGGGTCCTGCGTAAG	TGATGAAGTTTGGGTTATGG	Ghi006725
TF-Ghi006739	bHLH	×		GGAGAGGAACCTAAGGATTG	GCTTGGTGACCTGAGATGTA	Ghi006739
TF-Ghi006758-1	MIKC	×		GTCGTGGGAAGATCGAGA	AAAAACCCTTTTGTCGAGAT	Ghi006758
TF-Ghi006773	ERF	×		ACCGAAAGTGAACGTAAGC	GCTTCAAGAGGAAAATTCAA	Ghi006773
TF-Ghi006774	LBD	×		TGCAGTGAAAATTGTATGCT	CACCACTAAATTCAGGCAAC	Ghi006774
TF-Ghi006855	YABBY	×		TCATCAGCTGCTTTTTCAC	GGTGCACGTTAGTTTTCTTC	Ghi006855
TF-Ghi006868	DBB	×		ACGGAAAGAAAACGGATAA	CCTGGAAACTCAACTCTCTG	Ghi006868
TF-Ghi006893	bHLH	×		GGGAACAGGAGACTAGAGGT	TCATCATTTCGACTTGTGTT	Ghi006893
TF-Ghi006902	bHLH	×		AAGACGAAGGGAAAGGTTC	GTTTTCCTTTTTGAGGGACT	Ghi006902
TF-Ghi006904	Dof	×		TCTTCAGGTAGGGTTCAAAA	GATCATCATCAAGCTTCTTTG	Ghi006904
TF-Ghi006933	GeBP	×		TCAACTACCCTCCTTCCAC	ATTCTTCTTTCTGGGTGTTG	Ghi006933
TF-Ghi006952	ERF	×		GCTTCGAGTTATCCAAAGAG	GTTCAAACAAGCTGACTTCC	Ghi006952
TF-Ghi006955	CAMTA	×		TTTGGCTCCTCGATTAGATA	TCTTATGCCTCCAATTGTTC	Ghi006955
TF-Ghi006965	C2H2	×		GTTTCTCTATCCCCCAAAAC	ATCACAGGAATGGCCTCT	Ghi006965
TF-Ghi006974	Trihelix	×		GGTGAGAACATCAGTCCCTA	ACCATGATTCTTGTTGCCTA	Ghi006974
TF-Ghi006995	WRKY	×		AGACCATGAGTGATGTGGAT	AGAGTGAGGGTGGTGAGAG	Ghi006995
TF-Ghi007010	C2H2	×		CCACCCATAAAAGAAAAAGA	TCTTGTGATTCCCTTTTCAG	Ghi007010
TF-Ghi007019	bHLH	×		CGTTGTTCTTCAGCTAAGGT	TGGATTCCTTCAACTTTGTT	Ghi007019
TF-Ghi007020	bHLH	×		GTCCATACAAGGTTGAGGAA	AAGAAACTCGGTGATAGCC	Ghi007020
TF-Ghi007070	MYB	×		CAACAAGCAGAAGGTGAAG	AGCCTCATGGGAGATAAACT	Ghi007070
TF-Ghi007079	G2-like	×		GAATCACCTTCAGCAACATC	GTAGCTGGAAGTCTTCGTGT	Ghi007079
TF-Ghi007086	bHLH	×		ACCAGGAGCAGTAAGAACAA	TTATGAGCCTCCATGGTCT	Ghi007086
TF-Ghi007088	ERF	×		AATTGGTAGTGAAAGCAAGG	GGGAAATTGAGATAAGCAGA	Ghi007088
TF-Ghi007159	B3	×		CAATGTTCAAACCCGATAAT	TACGCCATCTTCAAGAACAC	Ghi007159
TF-Ghi007190	ERF	×		GAAGAAATTCCGGGAGACT	AGTTCAAACAAGCCAACCT	Ghi007190
TF-Ghi007196	MYB	×		CATTCTTGCTGCAATCAAC	TTCGTATCTTCTTCTTGATCC	Ghi007196
TF-Ghi007212	HSF	×		GGAGGCTGACAGTAATCCTAA	AAATCCTCAGCTTTCAGTTG	Ghi007212
TF-Ghi007243	MYB	×		GGAAGGCAATCTTGTTGTTA	TCGATGCCTTTCTGTTTAAG	Ghi007243
TF-Ghi007266	MYB	×		GCAAATCTCAAGAGGTGAAG	CATGTGTTTCTGAATCCTTGT	Ghi007266
TF-Ghi007275	LBD	×		TTCTCCTTCTCTTCCTCCTC	CTAGCAAATTGGCTTGTTG	Ghi007275
TF-Ghi007280	MIKC	×		GGACTGCAGGTTGAGAGTC	ACGTGGACCATATGAGGTAA	Ghi007280
TF-Ghi007331	AP2	×		GAAAAGTAGCGGATTTTCAA	CTCATCTCGAAGTTGGTCAC	Ghi007331
TF-Ghi007464	C2H2	×		CCAACGGATCAACAACTTAG	TGATCTTTCAGGTGTCGTAA	Ghi007464
TF-Ghi007466	ERF	×		GTCCCCGATGGAGAAGAA	GATTGATTGGGAAATTCGT	Ghi007466
TF-Ghi007480	NAC	×		GGGAGATAATCGCAATGTTA	GACTACTGGAGCTGGAATCA	Ghi007480
TF-Ghi007496	SBP	×		AGGTTATGGAAGGAGAGGAG	AACTTTCTGCTGCTGATGAT	Ghi007496
TF-Ghi007519	MYB	×		TCGCTTAAGAGATTCGATGT	CCTTCTGGTTCACTTTCTTG	Ghi007519
TF-Ghi007577	WRKY	×		GCATGGACAGTTGTTTCAG	AGAATCAGGGATGATTTGG	Ghi007577
TF-Ghi007684	VOZ	×		ATGGAATGCTCTTGGTATGT	TCCTTCCTTTGAAACAACAC	Ghi007684
TF-Ghi007687	B3	×		GTAGGAAACGAGGCTGTGT	GTTTTCCACTCCTGATTTTG	Ghi007687
TF-Ghi007689	DBB	×		AGGTCCATTTGTGCAATAAG	CAGGTTTATACCCTGGAAACT	Ghi007689
TF-Ghi007704	bHLH	×		CGGTCAGTCGAACTCTAAAC	TGGATCTCATTGCTTCTTCT	Ghi007704
TF-Ghi007710	Dof	×		AGGCTAGCTAAAATACCACAA	GCAACAACTGATGGAGACTT	Ghi007710
TF-Ghi007767	ERF	×		AGAAAGAGCTTTCCGAGTTT	AGTTGAGGATAGCAGAGTCG	Ghi007767
TF-Ghi007779	G2-like	×		AACAACAGCAGGCTACTAGG	TAGATGGTGGAAGTCGTCTC	Ghi007779
TF-Ghi007793	MYB_related	×		TAAAGGCCCTAATCATGAAA	CTTGAAAGCTTCCACTTCTG	Ghi007793
TF-Ghi007865	EIL	×		CAGTCTCACAGAGTGAAGCA	GGGTTGGCCCAATGTTGT	Ghi007865
TF-Ghi007885	LBD	×		ATGGGGAGTGGTTCATCA	GCATTTGAATGCAAAGTATC	Ghi007885
TF-Ghi007891	WRKY	×		GAAATCAGAGATGGAGGTGA	ATTAGGAGCCATAATGGACA	Ghi007891
TF-Ghi007907	SBP	×		CTAACTCTGCTGCCATATCC	ACTTCTTGGTCTGACTGCAC	Ghi007907
TF-Ghi007920	G2-like	×		TGCAGTGAGGCAGTATATAAGA	TGGGTTGAACTCCTATCTTG	Ghi007920
TF-Ghi007928	ERF	×		ATCCCAACACGACTATGAAC	GAAATTTGTTTTAGCCTTGG	Ghi007928
TF-Ghi007948	ERF	×		GAGAGTTCGAGGAAGTCCA	CAAAAGGTCAGGAAAGTTCA	Ghi007948
TF-Ghi007949	ERF	×		CTCTTTCATGGCGTCCTC	GGGAAGTTGGTTTTAGCTTT	Ghi007949
TF-Ghi008044	NF-YB	×		ATGGAGAAAGTGGTCTCG	TTTTACCTCATTTTCCTTGG	Ghi008044
TF-Ghi008099	bZIP	×		TCAGAACTCTGGGTCTGAAG	CGAGTCTTTGACTCAGTTCC	Ghi008099
TF-Ghi008168	GATA	×		GAGTGAGAGCAGCAAGAAGT	TGCTATCTGATGATGGTGAA	Ghi008168
TF-Ghi008239	NF-YB	×		ATGGATATCGTGGGTAAGTC	TCAATCTTGTGCTGCTCATA	Ghi008239
TF-Ghi008242	NF-YB	×		GATGGATATCGTAGGGAAGTC	CGATCTTGTGTTGCTCATAA	Ghi008242
TF-Ghi008266	ERF	×		ATAGGACACAGCAAAAGGAG	TCTTGGAATATGAGGTCAGG	Ghi008266
TF-Ghi008340	ERF	×		CAGCAGGGCAGATCAAAG	AGGTAACATGGAAGGGAAGT	Ghi008340
TF-Ghi008346	bZIP	×		TCCAGAAGTGATCAAGGAAC	GCAGACAGTCCAAAATAACC	Ghi008346
TF-Ghi008359	bHLH	×		ATACGAGGATGATGCAGATT	GGTTTTGGCTTTAAGTTTCA	Ghi008359
TF-Ghi008410	SBP	×		TACTGGTGACGATGACAAGA	TGAGCCTTCTCCATGATATT	Ghi008410
TF-Ghi008415	NF-YB	×		GAAACGCTCATAGCGAAA	CATCTTTTTCTCCCCTTCC	Ghi008415
TF-Ghi008659	G2-like	×		TCAATGATACTGGAATCGAA	TGAACTGAAACAAGACAACG	Ghi008659
TF-Ghi008739	MYB_related	×		AAAAGACAACGTTGGAACC	GCCACGTTTAACAGAAGGT	Ghi008739
TF-Ghi008784	MYB_related	×		CAGAGGAGGAAACAAATGAA	AAAATGTCCTTCCTTGTTGA	Ghi008784
TF-Ghi008804	MYB_related	×		ATCGAGCTCAATGTCGTC	GAACTTGGCCTGATTCAATA	Ghi008804
TF-Ghi008860-1	ARF	×		GTGATAGCATGCACTTAGGG	CTTTCTCCAGCTGTTGATTC	Ghi008860
TF-Ghi008860-2	ARF	×		GCAGACAGCCAACAAATTAT	ACAGTTTGAGGTCGATTAGC	Ghi008860
TF-Ghi008871	bHLH	×		TGTTAAGGAGGCCGATAGTA	TTATCCATCTTCGACACG	Ghi008871
TF-Ghi008886-1	ARF	×		GGGTCTGATAATGTGGAAAA	TTCAGCTCCAGTATCATTCC	Ghi008886
TF-Ghi008886-2	ARF	×		AGTGAGAGCAGAGGCTGTT	ATCTGGTTCATCCCATGTTA	Ghi008886
TF-Ghi008903	NAC	×		ACGACTGATTCATGTTTTGG	CTCTTGAGCTCCTCTTCATC	Ghi008903
TF-Ghi008950	WRKY	×		TTTAAGAGGGAACCGAAAAT	GATCTCCTAGTGGATTGAGG	Ghi008950
TF-Ghi008950-2	WRKY	×		CAAACAACCAGTGACATTGA	TAAAGGTCTGTTGACGGAAT	Ghi008950
TF-Ghi008952	GRAS	×		CTCCAGCTCCGACTTCTT	ACTGGACCCGCCATGTTAT	Ghi008952
TF-Ghi009025	C2H2	×		GCCGTTAAGAAGAAACGTAA	TCTTCTTCACTTCCTTGCTC	Ghi009025
TF-Ghi009030	NAC	×		ATGGCTGTTATCTCACTGAA	GTCCCATCAAGTTCATCAAG	Ghi009030
TF-Ghi009045-1	ARF	×		ATGCATCTTGGTGTGCTT	GTAGAAGTCTCATCCCATCG	Ghi009045
TF-Ghi009045-2	ARF	×		TGAGAACACTGTGAACAAGG	ATGCATGCTGTGACTTGATA	Ghi009045
TF-Ghi009102	B3	×		TCTGCCGATTCAAATTCTAT	CTTCATTTTCCTGCTCAGAT	Ghi009102
TF-Ghi009158	MYB_related	×		AACAGCAAAAGGTGGAATTA	CCTTTGTCCGTAGGTGTCT	Ghi009158
TF-Ghi009171-1	ARF	×		AAGGTTCCATGTTCATTCC	ATGCATGCTGTGACTTGATA	Ghi009171
TF-Ghi009171-2	ARF	×		ATGCATCTTGGTGTGCTT	GAAGACGTCTCATCCCATC	Ghi009171
TF-Ghi009220-1	C3H	×		GAAAGGAGGACGATTTATCC	ACAAGCTCCAGCAAGTTTAG	Ghi009220
TF-Ghi009220-2	C3H	×		ACAGATGGTGGTTGATGATT	AGACACTGTTGGAGGAGTTG	Ghi009220
TF-Ghi009244	G2-like	×		CCCTCTTCATCAGCAAATAA	TCCTTCTGATGACTCTGGTC	Ghi009244
TF-Ghi009255	NAC	×		GTAAAGCCGGAGTGGTTAG	TTTCTCTTCCTCGTGTTGAC	Ghi009255
TF-Ghi009258	NAC	×		GTCACAAGCTTGAAGGAAAG	ATATCTTCGACACCACAAGC	Ghi009258
TF-Ghi009261	G2-like	×		CGTCCAAATAAAGCTAATCG	CGGCAAAATGTGTCTCTTAT	Ghi009261
TF-Ghi009285	MYB	×		CTTGTTGCGAAAAAGTGG	CTGGCATGCTTTGAGTTAAT	Ghi009285
TF-Ghi009306-1	TALE	×		GAGGCAGGTGAGAAACAC	CTAAACTCTTGTTGGCTGCT	Ghi009306
TF-Ghi009306-2	TALE	×		GCCTGAAAGATCAGTTTCTG	TGCTCCTTGATTTCCTCTAA	Ghi009306
TF-Ghi009315-1	CPP	×		GGAGATTAGAACAAGCTGGA	TTTCGAGACTCAATTTGCTT	Ghi009315
TF-Ghi009315-2	CPP	×		GTACCTGAAGTCAGGGATGA	GGTTTCCACGATAGCAGAT	Ghi009315
TF-Ghi009342	bHLH	×		CTTCCATTTCAACAAAAAGG	CCTACTCATCATTTGGACTTG	Ghi009342
TF-Ghi009349-1	WRKY	×		CTTGTGTTGCTGTCGATAAA	CTTCGGTTGTTTATTTGGTG	Ghi009349
TF-Ghi009349-2	WRKY	×		TGTGCAAACAAGAAGTGAAG	GTTAACTGTGTTGTGGCTACC	Ghi009349
TF-Ghi009368-1	GRF	×		GTCTCTGCACCATCACTCTT	TACATTTGAAGGGTTTTTGG	Ghi009368
TF-Ghi009368-2	GRF	×		TAGCGATAAAGGGTTCTTTG	TTGATATTGGAGTGGTTTGG	Ghi009368
TF-Ghi009376	C3H	×		GTTTGTCGATTGGGATTAGA	AACTTGTGGAGCTGGAGAT	Ghi009376
TF-Ghi009589	GRAS	×		GCAACAGAAGAGAGACGAAG	ACTACTTTGGGTGCCAATC	Ghi009589
TF-Ghi009595	bZIP	×		GATCAACCCAAGTCAAAAAG	AGAAAGTCCAGATGCGATAA	Ghi009595
TF-Ghi009661	NAC	×		GCGGTTGGTTACTATCTCTG	TGGTTAGGAAGAGTAGCAGTG	Ghi009661
TF-Ghi009698	bHLH	×		AAAGAAACGTGGAAGGAAAC	CCAAGTCTTCGATTTTTGAC	Ghi009698
TF-Ghi009740	HSF	×		CTAATGCCCCAGTCAGTG	GTTGTGTCTGTTGATGTCCA	Ghi009740
TF-Ghi009742	TCP	×		CCAAGGAGGTCACATTGTT	CCATTATTGTAGCCGTTCTT	Ghi009742
TF-Ghi009765	TCP	×		GGAAACTTCCAAGACTCCA	GGAAGTTAAGGAACGTCGTC	Ghi009765
TF-Ghi009862	C2H2	×		GATCCCCTTCTTGGAATATC	GCCAGCTTGACTTGAATATG	Ghi009862
TF-Ghi009886	NAC	×		GCTGTGACGGTTGATTCC	GGCACCTCTTTAGTTCCTCT	Ghi009886
TF-Ghi009936	bZIP	×		ACTGAAGTCTGGTTGCAGAG	TCCTCCACTAATATCGCATT	Ghi009936
TF-Ghi009963	bZIP	×		CCTGATCAGTGGATTCAAGA	GCATCAACTCATCCTTGATAG	Ghi009963
TF-Ghi009970-1	C2H2	×		GTTTCACTTTCACCGAAAAC	AGGTTGATGGTGGAGACAG	Ghi009970
TF-Ghi009970-2	C2H2	×		TTGGGATCAAGAAACACTTT	GCATGCATCTTGATGTTCTA	Ghi009970
TF-Ghi009992	C3H	×		GGATCCGAGGAAGTATCATT	GAGCTGGTCAGGAGTATGAG	Ghi009992
TF-Ghi010007	Trihelix	×		CGGAGTTTTGGAGGAAAT	TCTTGGTCTTGCCATCAG	Ghi010007
TF-Ghi010026	bZIP	×		GAGCTTGCTCTTATTGATCC	GCCTGTAACCGTAGTTTGAG	Ghi010026
TF-Ghi010051	MYB_related	×		ATGGTGACCTAGATGGAGAA	CCTGGGACTTCCATATCTTC	Ghi010051
TF-Ghi010081	C2H2	×		CCTATGGTTCTGCATCATCT	ATCTTGATCACTGGCTTCAT	Ghi010081
TF-Ghi010092	SBP	×		AAGTCAGGTATCGGGTCTTC	CCGGATATAACGAGAGGATA	Ghi010092
TF-Ghi010105	C3H	×		TCACATGACTGGACTGAGTG	ACTGGTACCATCCTTACACG	Ghi010105
TF-Ghi010132	C2H2	×		CACGGAACAAAGTTACGAAT	GGTCTAGTACCCACATTTTCC	Ghi010132
TF-Ghi010154	NAC	×		GAGTTTATCCCCACACTGAA	TCTACTTCTTCAGCCCCTAA	Ghi010154
TF-Ghi010211	Trihelix	×		CAAGAGATTAGTGGGAGTGG	CTGGTGAAAATAGGGACAAG	Ghi010211
TF-Ghi010242	NAC	×		ATGAAGCATCCACAATCAAG	GGAATTAGGGTTATCTGCAA	Ghi010242
TF-Ghi010249	E2F/DP	×		GAAAAAGAGAGGTCAACGTG	AAGCTAGTACGCGGAAGTC	Ghi010249
TF-Ghi010284	C2H2	×		AAAGATGAGGAAGATGCTGA	GTTTAGCTAGTGCTGCTGGT	Ghi010284
TF-Ghi010304	Trihelix	×		ATGACGTCAGCAAAGCTC	GATTCGCTCTCTTCCCTAAT	Ghi010304
TF-Ghi010390-1	AP2	×		GAGGACCGAGGTCTAGAAG	CTGTTTCAAGTCTTCCTCGT	Ghi010390
TF-Ghi010390-2	AP2	×		AGCACTGGCTTTCCTAGAG	TAAATGCTGGGATCAAAGTT	Ghi010390
TF-Ghi010499	bHLH	×		TGACTCACCTTCTTTACCTGA	TTTGAGGTCGGTGATATAGG	Ghi010499
TF-Ghi010508	AP2	×		CAGTGGGTTTTCTAGAGGAG	CTAATATCGAAATTGGTCACG	Ghi010508
TF-Ghi010590	ERF	×		GATGAAACAGATGGGTTCAC	AAGTTGAGTCTCGCAAAATC	Ghi010590
TF-Ghi010659	ERF	×		AACCTGATCCAATGAAACAC	AAGTTGAGTCTCGCAAAGTC	Ghi010659
TF-Ghi010675	GRAS	×		CCGGAGACCGATTTATCT	TCTTTGTCTTCCATTCGTTC	Ghi010675
TF-Ghi010718	HB-other	×		AAAGATGGTCTGCTCAAAAG	TTCAGAACCATACCTTCGAT	Ghi010718
TF-Ghi010742-1	C3H	×		TACTGCAAGGATGAAAGGAG	CATCATGTTAGTTGGCTGAA	Ghi010742
TF-Ghi010742-2	C3H	×		CTGCCCCTGTAGGTTTTTAT	GTAACTCACCGGACGTAAAG	Ghi010742
TF-Ghi010777	bHLH	×		TAGGGCTCCACTCTATGCT	GATTCCATTGTTTTCGTAGC	Ghi010777
TF-Ghi010778	C2H2	×		AATGGGTACTTCAAGAACGA	CCTTCAATGATTTCATCCTG	Ghi010778
TF-Ghi010797	NAC	×		ATGACAGCATCGGAGTTACA	CGTCCAACCTTAAACTGTTC	Ghi010797
TF-Ghi010808	Trihelix	×		CTTTCACCGAGCCCTTCA	AGGGCATTCCTGAATCTT	Ghi010808
TF-Ghi010951	C3H	×		GACTGACTGTCCTTTTGCTC	TTTACAAGCTTCGGTTCTGT	Ghi010951
TF-Ghi010956	VOZ	×		GCCATGCCTCGTACTTATAG	GACTTGCTTTTTGAGATTGG	Ghi010956
TF-Ghi010963	HD-ZIP	×		GAAGAATCAGGTCATGTTGC	CTTTCTCCACTATGCTTTGC	Ghi010963
TF-Ghi010974	C2H2	×		GATCTCACCGGTATCAAGAA	GCAGAAAGCTCTATGCGTTA	Ghi010974
TF-Ghi010978	bHLH	×		AAGATTCGAGCAAAACGAG	TCCCTCAATATCTTGACCTG	Ghi010978
TF-Ghi011044	WRKY	×		ATCTGCTGGAAGGAACTCAT	CTTGTTTTTCTGGTGATGCT	Ghi011044
TF-Ghi011063	Trihelix	×		ATGACGTCAGCAAAGCTC	CCCAAAATGATTCACTCTCT	Ghi011063
TF-Ghi011118-1	CO-like	×		ACTGTGACTCCAAAATCCAC	GAGTCGTAGAAGGGGGTTAC	Ghi011118
TF-Ghi011118-2	CO-like	×		CTCAGTCAACACATCAGACG	ATGTTACTGCGATCCACTTC	Ghi011118
TF-Ghi011138	AP2	×		ACAACAATAGCGGTAGAAGG	TTCTTTCGGGAAGTTCAGTA	Ghi011138
TF-Ghi011143	C3H	×		TATTCAGGAGGAGGTGTCAT	GAAGATGCAGATGGACTGTAA	Ghi011143
TF-Ghi011146	G2-like	×		TGATGCTTGTTTGGTCCTA	GATTCCTTGGCAGATTGTT	Ghi011146
TF-Ghi011153	B3	×		CAATTCCTCTTGCATCTTCT	GATCTCCGAAGATTTCAGATT	Ghi011153
TF-Ghi011188	HD-ZIP	×		TAGAGGAAGAAGGCTGTTTG	GTTCAGCTTCGCTTTCAG	Ghi011188
TF-Ghi011216	MYB_related	×		GTGATAGGAGGAAGCATCAA	CCTGTTGTGTTTATGAGCAG	Ghi011216
TF-Ghi011231	bZIP	×		GCGATTCTATCATCGATCC	TCCTTTGTTTCAAAGCACTA	Ghi011231
TF-Ghi011236	bZIP	×		GCGATTCTATCATCGATCC	GCAATCTTTTGTTTCAAAGC	Ghi011236
TF-Ghi011247	GATA	×		AGTCAAAATCCAACTGGACA	TGAGTGTACTGACGGAACAA	Ghi011247
TF-Ghi011276	AP2	×		GAGGACCGAGGTCTAGAAG	CTGTTTCAAGTCTTCCTCGT	Ghi011276
TF-Ghi011288	G2-like	×		CATCAGGGAAGACAGTGAAA	ATCCTTGCATTCTTTTCAAG	Ghi011288
TF-Ghi011295	C3H	×		GAAGGTCACATGACTGGACT	CTGAGTACGGTAACGAGCA	Ghi011295
TF-Ghi011299	bHLH	×		GAAGGGGTCAAGCTACTGAT	AACTGCTTCAAGCTTCATTG	Ghi011299
TF-Ghi011319	G2-like	×		AATACGTACGGTCGAAATTG	GCCTCGTCAAGCTTCTTAC	Ghi011319
TF-Ghi011330-1	GRF	×		GGATGGTAGCAATGAGGTC	TCTTCCCATAAAAGGAACAA	Ghi011330
TF-Ghi011330-2	GRF	×		TCAGAAGAGCTTTGATCCAT	GACTGTGCCATAGTTTGTGA	Ghi011330
TF-Ghi011352	MYB_related	×		CAAATGGAAGTATCCTCTCG	TGGAGGAGTACTGTTTTGGT	Ghi011352
TF-Ghi011357	NAC	×		CCGGAAACCGATCCATTG	GGAGCTACCACTTTTACGAG	Ghi011357
TF-Ghi011360	Trihelix	×		CCATTGACGGTAAATAAAGC	TTGAGTCAAGGGACTTCTTC	Ghi011360
TF-Ghi011369	NAC	×		ATCTCCTTGAATACCCCAAT	CGTCCAACCTTAAACTGTTC	Ghi011369
TF-Ghi011404	bZIP	×		CTTGCTGAGCTTGCTCTTAT	CCGCAGTTTCAACTCACTAT	Ghi011404
TF-Ghi011412	bHLH	×		TGGGGTGTTTAAGAAAGCTA	GGAGCTAAGAGCCTCAATTT	Ghi011412
TF-Ghi011422	bZIP	×		AACAGAGCTTAGACCCCTCT	TGAGCACTCGATTGTTAGTG	Ghi011422
TF-Ghi011442	bZIP	×		CAGAAATCGCAATGACTGAT	CGAAACTTCAACTCATTGTTC	Ghi011442
TF-Ghi011457	Dof	×		CGACTTCATCGACCAGTAAT	AAGTTGATTTCCCCAGAGAT	Ghi011457
TF-Ghi011473	C2H2	×		TAAGAGATGAGGGAGCAGAA	CAGTTTTCGTGATTCATGTT	Ghi011473
TF-Ghi011486	HB-other	×		CCGATAAGTCCAAAAAGAAG	TCATGGCGCTCTTGTATAG	Ghi011486
TF-Ghi011548	Trihelix	×		ATTGCTGAACCGATTGATAA	GGAGGATTCTCAGCTTGAT	Ghi011548
TF-Ghi011650	WOX	×		AACCAGCTGTTGTAGTGAGC	CTTGAGTTGATTCCATTTGC	Ghi011650
TF-Ghi011662	MYB	×		GTGACAAAATCGGTGTGAA	TTTCAACCTTTTTCAGCTTC	Ghi011662
TF-Ghi011688	Trihelix	×		AGGCTGAAACGTGATGAA	AAGGCCAAGAAGATCCAT	Ghi011688
TF-Ghi011705	ERF	×		ACCACCTCTGCACTTAAAAC	GGAATGGGAAGTTGAGTTTA	Ghi011705
TF-Ghi011716-1	NF-YC	×		AAGCCGAATCAAGAAAGC	GTTAGTGACAGCATCACGAC	Ghi011716
TF-Ghi011716-2	NF-YC	×		TTAGTGGTGGGGAAGTAGAA	GGCCATTTGTAGTGAACATT	Ghi011716
TF-Ghi011792	C2H2	×		AGACCCAGATTCTGAAGTGA	TCAGGGCAAACATAGACTTT	Ghi011792
TF-Ghi011795	ERF	×		GCGACGACGATGTTTAGTA	GGGAAGTTAAGTTTCGCTCT	Ghi011795
TF-Ghi011797	C3H	×		AGTTTCATTATTCCGGTACG	CAAAGTTGACAACCCTAAGC	Ghi011797
TF-Ghi011822	GRAS	×		ACTCGCAAGAAAATGGAAT	TAACGGCCACGGCTCAAAT	Ghi011822
TF-Ghi011879	Dof	×		TACCCAAAGCAATTAAGAGG	GGCAGTTGTATTGCTGCTA	Ghi011879
TF-Ghi011900	GATA	×		AGAATAGGGATAACCCGAAC	CCTCCTAATCTCCAAAACCT	Ghi011900
TF-Ghi011962	bHLH	×		CAGCCAAGAACAAAGAAGAA	CTTCCAGGGATTGAAGAAAT	Ghi011962
TF-Ghi011974	MYB_related	×		TCAGGAAACCTTACACCATT	GGCAGAAGCAGAATGAGATA	Ghi011974
TF-Ghi011976	HSF	×		GCAACGGTCTTTACCTACTC	CGAACCAGAAGCATTATGAG	Ghi011976
TF-Ghi012018	C2H2	×		TGCAGAAGTGGTTTCTCTCT	AGTCACAAGAATGGCCTCT	Ghi012018
TF-Ghi012027	B3	×		TGAAACGGATTCTAACTTGG	TTTATCGTGACCAGGTTCTC	Ghi012027
TF-Ghi012035	ERF	×		AAATGTGCGAAAAGAAAGAG	GGAGTCTCGTTAGGGAAGTT	Ghi012035
TF-Ghi012042	bZIP	×		GAGTAATGCCCACTGAAGTC	TCCTCCACTAATATCGCATT	Ghi012042
TF-Ghi012060	C2H2	×		AGGTGAAAGAAATACGCAAG	TAGCCATCTCTCTTTCCTGA	Ghi012060
TF-Ghi012063	TALE	×		CAGAGAGGCCTACCAGAAC	CGAGCATGTGTATTTCTTCA	Ghi012063
TF-Ghi012071	EIL	×		GTAGTCCTGCCCACCTTT	CGATACGGACATGTTAATTG	Ghi012071
TF-Ghi012075-1	MYB	×		AAATTGGTTTGGTGAAGAGA	GCCCTGCTTCTATACTGCTA	Ghi012075
TF-Ghi012075-2	MYB	×		GCAGATCATGAGAGGAAAAA	GTCATGGATGCTAGCTCTTC	Ghi012075
TF-Ghi012171	C2H2	×		TCACACATTCATGGAGAAAG	ACTTCTGGTGTCGTGTTCTT	Ghi012171
TF-Ghi012184	WRKY	×		ACAGCAGGTCTAGTGGAGAA	GCAAGAGCGTTTCTTTGG	Ghi012184
TF-Ghi012194	Dof	×		GGAGGAGACAGAAAGTTACG	CGGAAGAAGGTTTGGTTT	Ghi012194
TF-Ghi012195	NF-YC	×		TCCTTTTCATCACCTCCTC	CTGACTCATGGGAGGATAAA	Ghi012195
TF-Ghi012228	MYB	×		TGTTGTGACAAAGTTGGTGT	CTTCTTCAGCTTCCTCTTCA	Ghi012228
TF-Ghi012253	MYB_related	×		CCTACACCATAACCAAGTCC	GAGGTGGAGGTAGATGTTCA	Ghi012253
TF-Ghi012262	bHLH	×		CTAGGAAACGAGGGAGAAAG	GCATTTTGTACCTTTGTGCT	Ghi012262
TF-Ghi012270	MYB	×		AACTCCGATGAGAAAACCTT	ATCCCCATCTTCATTAGCTT	Ghi012270
TF-Ghi012284	bHLH	×		AAAAGAGACCACGAAAACG	CCGCATTCTGTAGCTTTATC	Ghi012284
TF-Ghi012324-1	MYB	×		AAGAAGCTGGCAATAGCTC	AGAGGCACACAACCAGATT	Ghi012324
TF-Ghi012324-2	MYB	×		AAGAGTTCGAGGTCAGATCA	CCTCCTATCTTTGTTCATGG	Ghi012324
TF-Ghi012333	C3H	×		GTTTCATTATTCCGGTATGG	TTGATAACCCTAAGCTGGTC	Ghi012333
TF-Ghi012356	bHLH	×		CTACCGTTGCTCCATCAC	CCTTAACTTGGAGCCTCAG	Ghi012356
TF-Ghi012389	HSF	×		CAAAGGTCTATACCGACACC	CGGTGATATAATAGGCTTCG	Ghi012389
TF-Ghi012406	Trihelix	×		TACCGGAAAGACAGAGAAGA	CCACCATCACTCATCCTATG	Ghi012406
TF-Ghi012410	TALE	×		CTTTAATGGAGAGGGTTCG	GAGTTGCTATGCCAGTTACG	Ghi012410
TF-Ghi012416	MYB	×		TAGCGACAAGGTGGTGTT	CCCTATCTTGGTCAATCTTTT	Ghi012416
TF-Ghi012454	bHLH	×		AGGGCTAGACGAGGACAG	ACCTACTCATGCTCAAGACC	Ghi012454
TF-Ghi012473-1	CO-like	×		ACCGATCCAGATTTTATGTG	AGACCAAGAACCCATCACTA	Ghi012473
TF-Ghi012473-2	CO-like	×		CCAAGCATACTCATATGCAA	AGATGGTCAACTCGGTTATG	Ghi012473
TF-Ghi012498	bHLH	×		GCTAACGGAAGAGAAGAGC	TTCCTCTTTCTCGAATTTTG	Ghi012498
TF-Ghi012573	HD-ZIP	×		ATTGAAAGAGCTTGTTCTCG	TCATTTGCATGTAGAACTGC	Ghi012573
TF-Ghi012600	B3	×		GAGTCTGTTGAAAAAGAACACA	ATGTACAACCGGGCTTTAAC	Ghi012600
TF-Ghi012623	C3H	×		CCTTTAAGGTGAAGCCTTG	AGAAGGATCAACCCAAGATT	Ghi012623
TF-Ghi012640	Trihelix	×		ATAGTTGCACACCAAGCTCT	TAGGGACATGTTTTGGAATC	Ghi012640
TF-Ghi012659	C3H	×		GGATCCTAGGAAGTTCCATT	GTGAGCAAAGAAGCAGACTC	Ghi012659
TF-Ghi012728	LBD	×		ATCAAAAGCCCTGAATCC	GACGAATGTCGTATGCTTTT	Ghi012728
TF-Ghi012732	MYB	×		AAGAAGCTGGCAATAGCTC	AGAGGCACACAACCAGATT	Ghi012732
TF-Ghi012777	TCP	×		AACTCAGAGACAAGCTCCTG	AATCCTCCGGAAATAAAATC	Ghi012777
TF-Ghi012794	EIL	×		ACGGTGGAGGATGATTATAG	CGGAGATATATGGTGAATCC	Ghi012794
TF-Ghi012819	GRF	×		CTTTCCATCTGGGGTACTCT	CAGCAACTTTGGATTAGAGG	Ghi012819
TF-Ghi012832	Trihelix	×		TGAGAAAGAAGACCTTGGAA	TGATGAAAGTAAGGGCATGT	Ghi012832
TF-Ghi012845	MYB	×		AGAAGAGATGGAGGCTAAGG	CCTGCTTCTGGACTCTTGT	Ghi012845
TF-Ghi012905	Trihelix	×		TTAAGCCTGCATCGTCTA	TTCCAAGTATTTTCTTACGG	Ghi012905
TF-Ghi012914	HD-ZIP	×		GAAGAATCAGGTCATGTTGC	CCTGCAACTCTCTTATCTGC	Ghi012914
TF-Ghi012931	C3H	×		TTCCAAATCAGTCTCGTACC	TACAGGTAAGCCAGTTCCAG	Ghi012931
TF-Ghi012941	ERF	×		CATGTTCAAAACCAAGAACA	TCTTGCTTCTCTTCCTCTGA	Ghi012941
TF-Ghi012976	Trihelix	×		CAATATTGTGACGAGGGAAT	CCTCTCTCAGCTGTTCTCC	Ghi012976
TF-Ghi013002	G2-like	×		AACAACAGCAGGCTACTAGG	TAGGAAGTCGGTATTTTTGC	Ghi013002
TF-Ghi013005	bHLH	×		GCTAACGGAAGAGAAGAGC	GCACTTTGTAGCTTCGACTT	Ghi013005
TF-Ghi013011	ERF	×		GACCACCTCTAAAGAAGAAGC	ATCTTTGGTATTCGGGAAAT	Ghi013011
TF-Ghi013045	NF-YC	×		TCCTTTTCATCACCTCCTC	CAGACCAGCCTCATCCTT	Ghi013045
TF-Ghi013069	bZIP	×		TGCTGAGCTTGCTATTATTG	ACGCAGTTTCAACTCATTGT	Ghi013069
TF-Ghi013115	GRAS	×		GTGGCAGAAGAGGAAGTGT	TTGAAGATAACGTCAAAACG	Ghi013115
TF-Ghi013120-1	GRF	×		AAATGCAGGTTATGGCTCT	CTGGTGAAGCCATAAGGATA	Ghi013120
TF-Ghi013120-2	GRF	×		CTTTCCATCTGGGGTACTCT	CCACCTTTGGATTAGTGGT	Ghi013120
TF-Ghi013138	ERF	×		CCTCCAATGAAGAAACTGG	TTAAGCTTTGCTCTGTTTCC	Ghi013138
TF-Ghi013175-1	MYB	×		GTGGAGGAAGCCGATAGC	ATTCAATCCGGTTAACATCA	Ghi013175
TF-Ghi013175-2	MYB	×		AAGGTCAGATCAAGAACGTC	GCCTTTGATCTTTGTTCATT	Ghi013175
TF-Ghi013217	Dof	×		TGGTGGAGAGAAGGACTAGA	GTGGTGGTGGTGATGATAA	Ghi013217
TF-Ghi013258	Trihelix	×		GGCGGTGTAAGGGAGGAC	TGTTGGCCCTATAAGTTGAT	Ghi013258
TF-Ghi013268	C2H2	×		GCCATATCAGTAAACCCAAA	GTAAAGGTCCAATTGCAGAC	Ghi013268
TF-Ghi013310	MYB_related	×		GGCTGAGATGGTTTAATCAG	AGGCACTCGATTGTTCTCTA	Ghi013310
TF-Ghi013315	C2H2	×		AACGAGAGGTGTTAGCAGAA	GATCATCACGACTGGAACTC	Ghi013315
TF-Ghi013350	bHLH	×		CCCTATGTTCACGTTAGAGC	GCAGCAAGTCTCATTGATAA	Ghi013350
TF-Ghi013368	SBP	×		AGCATCTTCAAGCTTAGCC	GGAAAATAATGATCCAGGTG	Ghi013368
TF-Ghi013414	Trihelix	×		GAGTCGCAGTTACATGAGAA	GCAACATTAACAGCAGTCTTC	Ghi013414
TF-Ghi013423	BBR/BPC	×		ACGAGCTATTTACACCCTCA	CAAATCAATCCGACTACTGA	Ghi013423
TF-Ghi013428-2	MYB	×		CCTGATCAAGAAAGGAAGAA	TATCTTTCCCTCCCGTTACT	Ghi013428
TF-Ghi013474	Trihelix	×		CCATCAGTGCTAAAGTCCTC	AAATAACCCATTTGCTAGGG	Ghi013474
TF-Ghi013494	ERF	×		CAACAGCAACAATGTTTGTC	AAAAATTTGTGAGAGCATCC	Ghi013494
TF-Ghi013503	WRKY	×		TTTTGTGGAAACTGACCCTA	CAAAGATTGTCCTATTGAAGG	Ghi013503
TF-Ghi013525	HSF	×		ATGGCTCAAAGGTGTGTTC	AGCAGGTGTTTTACCGTTC	Ghi013525
TF-Ghi013563	S1Fa-like	×		GGCATGTAACCCAACTTACC	CGGTCACGTCATCTTTAGAA	Ghi013563
TF-Ghi013564	C2H2	×		TATGTTGCTGTCGAGAGATG	GGACACTCAAATCTCTTGCT	Ghi013564
TF-Ghi013604	bHLH	×		CAGAGCCAGCTAAGAACAAT	TTTACTGAGCTTGTCAGCAT	Ghi013604
TF-Ghi013620	DBB	×		CCAGTTTCTGAAGGTAAAGG	AAACCCTTTCACCAATGTC	Ghi013620
TF-Ghi013638	GATA	×		AGAATAGGGATAACCCGAAC	ATCTCCAAAACCTTCCTAGC	Ghi013638
TF-Ghi013657-2	MYB	×		AAGGTCAGATCAAGAACGTC	CGCCTTCTATCTTTGTTCAT	Ghi013657
TF-Ghi013673	C3H	×		AGATCTTTTGGATGATGGTG	TATATGCTCCTCCCTTTCCT	Ghi013673
TF-Ghi013674-1	MYB	×		CGAATTCAGATTGGTTTGAT	CGAAAACATCTTCTTCCAGT	Ghi013674
TF-Ghi013674-2	MYB	×		AAGGTCTAATGGGGCTAAAG	GAAAGCTGCCTCTGAAAGTA	Ghi013674
TF-Ghi013675	Trihelix	×		AGCATTGTCAGTGCCTACTC	TCAAGTTGGTGAAACTGA	Ghi013675
TF-Ghi013677	NAC	×		GGATCACAGCAGCCGAAC	GGGGGTTTGTTGTTAGTCTT	Ghi013677
TF-Ghi013682	HD-ZIP	×		GATGATATATCGGACGATGG	ATGCATTCACTTGCTTCTCT	Ghi013682
TF-Ghi013702	bZIP	×		CGATAAAGACGATCCCATT	AACGTAAGACGAAGAGCTTG	Ghi013702
TF-Ghi013708	Trihelix	×		ACAAGAGACTGGTGGGAGT	GACAAAGTTTTGGCATCTTC	Ghi013708
TF-Ghi013718	HD-ZIP	×		TTGGAAGAAGCTGATCAAAC	GCTGCTCTCTGAATTCTCTT	Ghi013718
TF-Ghi013741	Dof	×		AAGCTTCATCAATGAAAAGG	GGTTGTTTTACTGGCAGAAG	Ghi013741
TF-Ghi013768-1	GRF	×		AGGTCGTCATCATCATCATC	TCTTCCCATAAAAGGAACAA	Ghi013768
TF-Ghi013768-2	GRF	×		CTCAAAGGTTCTTTCACCAC	GACTGTGCCATAGTTTGTGA	Ghi013768
TF-Ghi013804	NAC	×		TAAACAACGGTGTGCTTAGA	GGTGTCAGCGGTAACAAG	Ghi013804
TF-Ghi013820	Trihelix	×		GGTGTAGCAAGTGGCAAT	TAACTCTTACCATCTTGACG	Ghi013820
TF-Ghi013889	MYB	×		ACTAGGAAAGACTTGGATCG	TCTTGAGTCATGGAAGAACA	Ghi013889
TF-Ghi013898	C2H2	×		GAGAAAAGCTCGATGGTAGA	AAACCAAGACTGCTCTGAAA	Ghi013898
TF-Ghi013904	NAC	×		GGATCACAGCAGCCGAAC	GGGGGTTTGTTGTTAGTCTT	Ghi013904
TF-Ghi013909	bHLH	×		CAAGTGGCAAGAGAGAAAAT	GTCCATCGATCCTGTTCTT	Ghi013909
TF-Ghi013999	RAV	×		AGAGAAGCACGACAAACATT	GTCCCGACAGATTATCCAT	Ghi013999
TF-Ghi014006	NAC	×		CTATCACCAGCATCAATGAA	CGCACAATCTCTTCTGAGTT	Ghi014006
TF-Ghi014047	B3	×		GGACCCATTTTCAGTGTGTA	AGCTTTTTCACACAAGCTCT	Ghi014047
TF-Ghi014074	HB-other	×		AAAGCTCTGTTTCTGTCCTG	TCCATTTCACCAAACTCTTC	Ghi014074
TF-Ghi014080	HSF	×		GGATTCTCTTCATGATTCAA	GAGGTTGCTGATTACTCTGG	Ghi014080
TF-Ghi014133	HD-ZIP	×		AGGAGATGATGATTTGGATG	AAGCAGCTTCTCTTTGAGTG	Ghi014133
TF-Ghi014177	WRKY	×		GTCCCATTGTACGTGAGAAA	CTTCAACGACAGAGACAACA	Ghi014177
TF-Ghi014184	bZIP	×		AAGAAGAAGGAGGAGAAGGA	TGAGCACTCGATTGTTAGTG	Ghi014184
TF-Ghi014210	HSF	×		CACTAGACTCCCACAAATCAG	ATGATGGTTTATCCCCACTT	Ghi014210
TF-Ghi014245	GeBP	×		CTAAACGACAACGGATTGAT	CGGATTTCGGAGTAAGATT	Ghi014245
TF-Ghi014254	C2H2	×		GCACTATCTCCCAAGACATT	TGAGTGATAAAGCTGTCACG	Ghi014254
TF-Ghi014256	TALE	×		TCACAGTTTGTTTGATGGAA	AGCTTTCCAGCTCTTCTCTT	Ghi014256
TF-Ghi014287	WRKY	×		TAAGAGTGAACCGAAAATCC	CCTGAATAGCAATGGAAGAG	Ghi014287
TF-Ghi014315	ZF-HD	×		AGTAACTCCAACGGGTCAG	AAGTAGAGGTCCGTGGTGT	Ghi014315
TF-Ghi014425	C2H2	×		CAGAAAGCACTGTGATGAAG	ACGCATCACAAAATGTTCTA	Ghi014425
TF-Ghi014513	bHLH	×		GAAGGGGTCAAGCTACTGAT	TGCTTCAAGCTTCATTGATA	Ghi014513
TF-Ghi014559	bZIP	×		CCTGCTGAGCTTGCTCTT	CCGCAGTTTCAACTCACTAT	Ghi014559
TF-Ghi014584	MYB	×		TGACAAACTGGGAGTGAAA	CGATTCCCATTTTAACAAGT	Ghi014584
TF-Ghi014655	HD-ZIP	×		TAATGGAGGAGATGATTTGG	AGCTTCTCTTTGAGTGCAAG	Ghi014655
TF-Ghi014667	bHLH	×		AACATCAGGTCCAGTTGC	CATGCTCAGAACCTTAACTTG	Ghi014667
TF-Ghi014677	GATA	×		GAAAAAGAACCTGACATTGC	CGCAAGACGATACTTTGAA	Ghi014677
TF-Ghi014680	NF-YC	×		AGCAACAGCAACTTCAGC	GTGGAATTGAAGCAAGAACT	Ghi014680
TF-Ghi014683	bHLH	×		TTTACTTCGCCAGAGATACC	GATTTCTGTTGCTTTTCGTT	Ghi014683
TF-Ghi014709	bHLH	×		TGGTTCATGTCAGAGCTAGA	TAAGTGCTTGCTGCTGTTAG	Ghi014709
TF-Ghi014749	B3	×		TTCTCGCTTTCCTAGTTTTG	CGATCTAGCCCTTTTCTTC	Ghi014749
TF-Ghi014757	ERF	×		ACCCTTGAAGACAAACCTCT	CATGAAAGGTCATTGGTTTT	Ghi014757
TF-Ghi014759	ERF	×		GGTGGAGGGATTAGTAAGGA	GATGTTTTCACAAGGGAGTG	Ghi014759
TF-Ghi014814	ERF	×		GAAGCAGGTGATGAACAAGT	AAATTGACCTTGGCTTTCTT	Ghi014814
TF-Ghi014830	HB-other	×		TGAACGTTCTGTCAACATTT	GCTGTTGTGTCCCTCATTAT	Ghi014830
TF-Ghi014897	GATA	×		TTCTCCAGACAACAACAACA	ATACTTGGCGGTGTCTCA	Ghi014897
TF-Ghi014911	NF-YC	×		AAGCTCAACAATTTCACCAC	AGTCCCTCTTCTTTTAACTCG	Ghi014911
TF-Ghi014931	SBP	×		CGACCTACTAATATCGGGACT	TTGGAGAAATAGCTTCGAGA	Ghi014931
TF-Ghi014955	NAC	×		TGTAAAGAACGGTGTGCTTA	GGTGTCAGCGGTAACAAG	Ghi014955
TF-Ghi015007	MYB	×		TGACTCCACAAAGTAAAGAAGA	AGCTGTTTTGCCTGTTTTAG	Ghi015007
TF-Ghi015019	NAC	×		CCGGAAAACATGAACATATC	ATACCATTTGACACGTTGGT	Ghi015019
TF-Ghi015041	B3	×		CTAGAACCTGAATTTCCCAGT	TGTATATCTTGACTTGGTTGG	Ghi015041
TF-Ghi015048	Dof	×		GAGGAGACAAAAGGTTACGA	TTGATCACAGTGTTGTTGCT	Ghi015048
TF-Ghi015055	HD-ZIP	×		ATGATGATGGATCACATGG	GGTTTCATTTGAATCTTTGG	Ghi015055
TF-Ghi015073	CAMTA	×		CATTGGAAGATTTGGATGTT	ATCAAAGTCCTCCATGACAA	Ghi015073
TF-Ghi015176	MYB_related	×		GCTTAACTATTTGAACCCTGA	TTCAAAGAAGAAGAGGATGG	Ghi015176
TF-Ghi015184	C2H2	×		TTTTTCCCTCTACGTAACGA	TTCAAAATACGGTGGATTTC	Ghi015184
TF-Ghi015198-1	MIKC	×		GGAGAGGAAGAGTGGAGTTG	CTCAAGTGTCTTAGCCATGC	Ghi015198
TF-Ghi015198-2	MIKC	×		CAGTTACACCTACGGAGCAT	GATCTCATTGATGGACCACT	Ghi015198
TF-Ghi015266	Trihelix	×		GGAGTTTGGGAAATATCGAC	TGTAATTCTTCCCATCTTGC	Ghi015266
TF-Ghi015277	Trihelix	×		CAGGTCGACACTTCTGGAT	TGGTGAAAATAGGGACAAGT	Ghi015277
TF-Ghi015285	ZF-HD	×		CAGTAACTCCAATGGGTCAG	TGGTGATGGAAGTAGAGGTC	Ghi015285
TF-Ghi015294	ERF	×		GGTGGAGGGATTAGTAAGGA	GAAAATTCGTCTTCGCTTT	Ghi015294
TF-Ghi015337	NAC	×		GGAAAACATGAGCATATCTGT	ATTGGTTTCAGCGATGTTAT	Ghi015337
TF-Ghi015347	bZIP	×		CATGAGGGGTAGGAAATACA	CTCAATGACCTGATTTTTCTG	Ghi015347
TF-Ghi015375	NAC	×		TTTGACAATGGTGAAACG	TATTACCCACTCATCCTTGG	Ghi015375
TF-Ghi015378	HB-other	×		GTCGGCATCCGAGTAGTG	CTTGTTTGATTTTGCCCTTA	Ghi015378
TF-Ghi015401	MYB	×		CACGAGAGATTGAGGTGAGA	AGGTAGATCAACCCAGAACA	Ghi015401
TF-Ghi015407-2	MIKC	×		GTTATGGTGCAGTGGAAGTT	AAACTGGTTTCTGGCACTAA	Ghi015407
TF-Ghi015410	Dof	×		ACAGGCGTCCGGTTCGAG	GAGATAGCAGGGATGATGAG	Ghi015410
TF-Ghi015469	ERF	×		AAAGCGTCCGAGAGATAATA	GTTAAGGATCGCCGAGTTAC	Ghi015469
TF-Ghi015481	bZIP	×		ACTGAAACAGCCGATAACAT	GTCTCAATGTCAGCCTTCAT	Ghi015481
TF-Ghi015501	MYB	×		GGTTCAAACAAAGCTGAGAA	TTGCTGTTGATGATGATGTT	Ghi015501
TF-Ghi015528	TCP	×		GATACCCAGAGACAACAAGC	TAATCCAACGACGAAGAAGT	Ghi015528
TF-Ghi015530	Dof	×		ACAGGCGTCCGGTTCGAG	GAGATAGCAGGGATGATGAG	Ghi015530
TF-Ghi015533	C3H	×		GGAACAAACATTTCCAGAGA	GGTGCAACTGGAATATCAAT	Ghi015533
TF-Ghi015570	DBB	×		GTTATTCCTCATTCCACCAA	GCGATTGATATTGCTTTGTC	Ghi015570
TF-Ghi015585	MYB	×		GGAATGGTGTTTCATCAAGT	TAAGCTGTGCTTTTCTTGCT	Ghi015585
TF-Ghi015592	B3	×		CTAGAACCTGAATTTCCCAGT	CAATTTAGGAGGCCAAGAG	Ghi015592
TF-Ghi015642	FAR1	×		AGTTTGAATCTGAGGCATCT	ATCGTAAATGCAATCTGCTC	Ghi015642
TF-Ghi015648-1	MIKC	×		GTGAGAGGCAAAATTCAGAT	TATGGTGTTTTGCATGTTGT	Ghi015648
TF-Ghi015648-2	MIKC	×		GTCCAGAGTAACATCCCTGA	CTGCATGTTGTACCATTGTT	Ghi015648
TF-Ghi015660	bZIP	×		ATAAGCTTGCTGAATTGTGG	GCTTAAGCTCAGTGTTCTCAG	Ghi015660
TF-Ghi015663	ERF	×		AGCTGGTCGAAAGAAGTTTA	CCGAGTCTGGAAAATTAAGA	Ghi015663
TF-Ghi015674	Dof	×		ACACCTTAAACCGACAAAAA	AGGGATGATGAGGTTTGAG	Ghi015674
TF-Ghi015720	HB-other	×		GTAAAAAGGCTGGTTCATCA	TGCTCCAGAAACATTATTTG	Ghi015720
TF-Ghi015735-1	MIKC	×		CACAACTTTCCCTGAAAAAC	ATTACTTGCTTCGTTGTGGT	Ghi015735
TF-Ghi015735-2	MIKC	×		ACCACAACGAAGCAAGTAAT	GGATCTTCTTTCAGGGATTC	Ghi015735
TF-Ghi015768	GRAS	×		GGAGAGGTGGAAATACATGA	GCTTTTTGGGGTTTGTAAT	Ghi015768
TF-Ghi015776	MIKC	×		AGATCCTTGAACGCTATGAA	CCACTGTCTTCTCCCTCTC	Ghi015776
TF-Ghi015777	MYB	×		TCCTTGTTGTGAGAAAGGTC	TGCTCAGTAGCTTCCTCTTT	Ghi015777
TF-Ghi015793	ERF	×		TGGTAAGAGAGGTAGGGACA	AAGTTGAGAATGGCAGAGTC	Ghi015793
TF-Ghi015802	bHLH	×		TTAGATCCGAATCATGCAAT	TTGAATCCTTCAATTTCTGG	Ghi015802
TF-Ghi015814	WRKY	×		TATCGTGCAAACAAGAAGTG	CTGCTGTTTCTAGCTGCTG	Ghi015814
TF-Ghi015868	C2H2	×		CTCAATGGGTCCTTCAAGA	CCTTCAATGATTTCATCCTG	Ghi015868
TF-Ghi015947	Dof	×		GTTAACCAAGGCCCTTAACT	GAAGAAATGAAGGTGGAATG	Ghi015947
TF-Ghi015990	MYB	×		CCTTGTTGCTCTAAAGTTGG	GTTCCTTGGCTTAATAAACG	Ghi015990
TF-Ghi015992	bHLH	×		AATGGGAGAGAAGAACCATT	TTTGCCCATTGTTTATCATC	Ghi015992
TF-Ghi015994-1	MIKC	×		AGAAAGCTCTTCCCAGAAAA	TGTTGCTCTCACACTGTTGT	Ghi015994
TF-Ghi015994-2	MIKC	×		ACAAGAAAGCATGCTCAGAT	CTGGTTTGATTGTTGTTGC	Ghi015994
TF-Ghi016017	bHLH	×		ACGGTGGAAACTAAAGACG	TAAATCTTTCCTCAGCCATT	Ghi016017
TF-Ghi016038	TALE	×		AAGCGGAAGCTTATGAAAGT	TCTTCTGATGGTTTCCAATG	Ghi016038
TF-Ghi016073	ERF	×		TGTAGGAGACTTGGAAAGGA	CAAGTTCGGGGAAGTTAAG	Ghi016073
TF-Ghi016143	TCP	×		GAACCTCCCTCCAAGAAA	TGTTGTGTGGTAAAATTTGG	Ghi016143
TF-Ghi016177	Trihelix	×		ATTGTGGTGGTGGGATAAG	CGGATTCTCAACAACTTGAC	Ghi016177
TF-Ghi016179-2	MIKC	×		TGAGCCAAATGTGTCATCTA	GAATTTACTTGATACCCTTCCA	Ghi016179
TF-Ghi016187	E2F/DP	×		TCATCGGTGAAAGTTGATAA	CAGCAGATCCTTTCTCTGAT	Ghi016187
TF-Ghi016196	C2H2	×		CACCTCCACTACCTTGACTC	TGTAATGCTACCGGTATTCG	Ghi016196
TF-Ghi016209	MYB	×		GGCTCCTTTCTATGACAAAA	ATGATGTTTGATTTCGCTTC	Ghi016209
TF-Ghi016244	B3	×		AAGCATTAACCAATGAAGGA	GGAGAACATGGAAAATGTTG	Ghi016244
TF-Ghi016256	WOX	×		GATTCTTCTCAGGTGGAAAC	GACAATTGGTAAGGCCAAG	Ghi016256
TF-Ghi016316	ERF	×		AAGCCGAATCAAGAAAGC	CGTGGAGGTGTTTGAAGTTA	Ghi016316
TF-Ghi016353	GATA	×		GAAATCGTTGGAGGACTATG	ATTCGAATGCAACTTACTGG	Ghi016353
TF-Ghi016372	HD-ZIP	×		AACTTAGGCTCACCAGAGAA	AGCATGGAGCTGTTACTTTC	Ghi016372
TF-Ghi016388	ERF	×		GGTTAAAAGAACGAGGGATT	TTGAGAATCGCTGAACTACC	Ghi016388
TF-Ghi016422-1	GRF	×		ATGAGTGGAAGAAACAGGT	ATGTTGAGGCTGGTAAGAGA	Ghi016422
TF-Ghi016422-2	GRF	×		GATGGAACTGTTTCCAGATG	TTGCCATTGTTGCATTACTA	Ghi016422
TF-Ghi016458	ERF	×		CAAAAGATCATCAATCAGCA	AGGTGAGGGAAATTGAGAAT	Ghi016458
TF-Ghi016499	Trihelix	×		ATTCAAACCCATACACCAAG	TCAAGTTGGTGAAAGTAGGG	Ghi016499
TF-Ghi016530	FAR1	×		CGTATGTGGGTATGGAATTT	GGTATTGAATCCATTGGTTG	Ghi016530
TF-Ghi016568	NAC	×		GCACGAGCAGAGATCAGA	CTCCCTAAAAATGGAGGTGT	Ghi016568
TF-Ghi016576	WRKY	×		TTTGCATCAAGACCATGAG	GAGAGTCAGTAGGTTGGGAGT	Ghi016576
TF-Ghi016605	WRKY	×		TTTGCTTCAAGACCATGAG	AGAGTCAAAAGGTTGGGAGT	Ghi016605
TF-Ghi016651	WRKY	×		AAGAGGTTTGCTCAAACAAG	TAGCCATGGATGAGTACTGG	Ghi016651
TF-Ghi016676	NAC	×		AAGGAGACGACGAACTCAT	CACCTTTGGGGAGATTATAG	Ghi016676
TF-Ghi016707	MYB_related	×		GAAAGAGTTGCAGGCTTAGA	AGTTTCTTCTTGATGCGAGT	Ghi016707
TF-Ghi016783	NAC	×		GAACAAAGGAGACGAACTCA	GCACATTTGGGGAGATTAT	Ghi016783
TF-Ghi016791	ERF	×		CGTAAAGGAGGAAGAGGTTT	AATTGAGAGTAGCCAATGGA	Ghi016791
TF-Ghi016850	bHLH	×		GCTAACGGAAGAGAAGAGC	CTCTTTCTCCAAATCTGCAC	Ghi016850
TF-Ghi016888	ERF	×		GGAGTTGACTCAAAAAGTGG	ATTAAGCAAAGCCCTTGAAC	Ghi016888
TF-Ghi016903	MYB	×		CGACCAAAGCTGAGAAGAT	GTCGAGTTCCAATGGTTTT	Ghi016903
TF-Ghi016917	bZIP	×		GATCAAGAGGCAACTAAACG	CCTACTAACCCACCACACAT	Ghi016917
TF-Ghi016971	FAR1	×		GAATTCGAATCGGAAGAAG	GTTGTAACTCAGCCGTCAAT	Ghi016971
TF-Ghi016990	NAC	×		CTTTCGGGACTAATTGGTTA	GGTGTCAGCGGTAACAAG	Ghi016990
TF-Ghi017065-2	MIKC	×		TGCAGCCCTTCTACTAAGTT	GGTGATCCATATGCTCTCTC	Ghi017065
TF-Ghi017077	FAR1	×		GAATTCGAATCGGAAGAAG	AACTCAGCCGTCAATTCTC	Ghi017077
TF-Ghi017150	ERF	×		CAACAGAGAAGAACCAAGGA	AGTTAAGCTTGGCTTTGTTG	Ghi017150
TF-Ghi017162	ERF	×		AGAAGAACCAAGGAGGAGAT	AGTTAAGCTTGGCTTTGTTG	Ghi017162
TF-Ghi017186	LBD	×		GATCTCTTCGAACTCACCAC	CAATTGCATGTTGACGACT	Ghi017186
TF-Ghi017315	ERF	×		CCCACAAAAGAAGAACCTT	AATTTGGGAAATTCAACCTC	Ghi017315
TF-Ghi017328	NAC	×		GAGTGGTATTTCTTCGCTTC	CATAAAACCCAATCTTCCTT	Ghi017328
TF-Ghi017333	ARF	×		CAGAGCATGCATTTAGGAGT	TGGTATAGAGGCAGGTTCAT	Ghi017333
TF-Ghi017340-1	MIKC	×		ATGGGAAGAGGCAAAATC	TGTTGCTCTCACACTGTTGT	Ghi017340
TF-Ghi017340-2	MIKC	×		ACAAGAAAGCATGCTCAGAT	CTGGTTTGATTGTTGTTGC	Ghi017340
TF-Ghi017353	bHLH	×		AAAGAAACGAGGAAGGAAAC	TCATCAATTTTCGCCTTTAG	Ghi017353
TF-Ghi017370	WRKY	×		CCAGAGACCAAAGCCTTAT	CTGCATGATGCTAACAATGA	Ghi017370
TF-Ghi017389	bHLH	×		CGGAGAAGCTCCTAAAGAA	TCATTGACAAAAACTCAACC	Ghi017389
TF-Ghi017417	bHLH	×		AAGGAACTCCCAACGAAG	TTTCGAGGTCTTGAATCTTT	Ghi017417
TF-Ghi017422	YABBY	×		GGCACGAGAGTATTGAGAAG	GTGTTTCAGCAGTACCCATT	Ghi017422
TF-Ghi017438	C2H2	×		AAATCCAGATGTGGAAGTGA	GGGCAAAGATAAACCTTCTT	Ghi017438
TF-Ghi017444	HB-other	×		GCTGGTTCATCGACATATAA	GGTGATTCTCCAGAAACATTA	Ghi017444
TF-Ghi017466	SBP	×		CTTCAGCTGAGGATGATTTC	TAACCGGCGCAATGACGTT	Ghi017466
TF-Ghi017496	WOX	×		ATGTGTCCAGCAGGGTCT	TGGAGTTGCTTGGTAAGTTT	Ghi017496
TF-Ghi017523	TCP	×		CGTTTCAGATTAAGCCATTT	CCCATCATTTATATCGCAAA	Ghi017523
TF-Ghi017636	ERF	×		AGACCGGTTAAGCTCTCTTC	AACGAAGTTGTTCAAAGCAT	Ghi017636
TF-Ghi017650	ERF	×		GTAGTCCGACGAAAGAAAAG	ACCGGAAAGTTGAGTATGG	Ghi017650
TF-Ghi017666	HD-ZIP	×		AAGTTCTTGTGGAGGATGAA	CGTTTGAATCTTTGGTTTTC	Ghi017666
TF-Ghi017674	B3	×		CTCTTTGTCCACCATTTTTG	CTCCCTGCCTAATAACTTGA	Ghi017674
TF-Ghi017693	ERF	×		GCCATTCTGTGAAGAGAAAA	GCTTCAAGTGGAAAATTCAG	Ghi017693
TF-Ghi017714	ERF	×		TAAGTGAAAAACCAGCAGTG	AAGTTGAATTTGGCAGAGAG	Ghi017714
TF-Ghi017775	MYB_related	×		GAGCTTATTGTGGCTGAGTC	TACACCAGTAAAAGGCTTGC	Ghi017775
TF-Ghi017787	WRKY	×		ATAAGCTTGAAAATGGCTGA	TGGTTTCTGCAACAGATAGA	Ghi017787
TF-Ghi017842	C2H2	×		GTGATGTTATTCGTCGGTCT	GTTGAGGGTTATTGACGTTG	Ghi017842
TF-Ghi017892	SRS	×		ATCAGGCAGAGGACGAGA	CACCAAGATGCAATTCAGAT	Ghi017892
TF-Ghi017896	ERF	×		CTTCCACCCCCACCAAAAG	AAAATTCAGCCTAGCGAAC	Ghi017896
TF-Ghi017926	HD-ZIP	×		GCTTCAACAACAACGTTAATC	CTTGGTTCCTTGTCACTTGT	Ghi017926
TF-Ghi018095	ERF	×		GAACTTGAAGGGAAACATCC	TCTGGGAAATTCAAGTAAGC	Ghi018095
TF-Ghi018132	ERF	×		AGCGTGATTGTGGAATCTAA	AAAGTTAGTGACGGCATCAG	Ghi018132
TF-Ghi018175	WRKY	×		TGGTTGCAGAGGTTACTACA	TTGAAGAAGCAGAATGTCCT	Ghi018175
TF-Ghi018264	WRKY	×		AGAGCGAGGTTGATCATTT	CAGATGAGAACCAACAAGGT	Ghi018264
TF-Ghi018394-1	MYB	×		GGATTGGTTTCATCAAGAGA	TCGATATCGGAAACATCTTC	Ghi018394
TF-Ghi018394-2	MYB	×		GGAAAAGACCTAATGGTGCT	GGAAGTTGCCTTTGGTAATA	Ghi018394
TF-Ghi018406	C3H	×		AACAAATTGCATCCTCAGTC	GTAGCCAGTAAAGACCCAAA	Ghi018406
TF-Ghi018409	HD-ZIP	×		GCTTAGAAGAAGGTGGTCAA	ACTGAAAAGCTTGGACACTC	Ghi018409
TF-Ghi018413	YABBY	×		ATGTCGTCCTCATCAGTCTC	GCCTTGTTCCGAAAATAAT	Ghi018413
TF-Ghi018419	NAC	×		CTTGCTGGGGAGCTTTGT	ATGTCTCAACTTTGGAGGAG	Ghi018419
TF-Ghi018436	bHLH	×		ATCGCCATTACCAACTTTTA	GTTGTGTGGAAGGTACTGCT	Ghi018436
TF-Ghi018437	ERF	×		GTTGGTTTGTGAAGAGAGGA	TGGGAAATTCAGTATTGCTT	Ghi018437
TF-Ghi018438	MYB_related	×		GGTCCGGAAACCCTATACTA	GATTTAGCGGAACTCTCAAA	Ghi018438
TF-Ghi018476	bZIP	×		ACAATTAAGCCTCATCATCG	AGTTCAGAGGCTTCCTCTTT	Ghi018476
TF-Ghi018497	ERF	×		ACGAGGCAGGAGTGAGTC	AACTCCGGGAAGTTAAGC	Ghi018497
TF-Ghi018576	WRKY	×		TGGTTGCAGAGGTTACTACA	TTGAAGAAGCAAAATGTCCT	Ghi018576
TF-Ghi018581	ZF-HD	×		CCCATTTCAGTAGGTTCAAA	ATGAAAGTTGCGATGACAGT	Ghi018581
TF-Ghi018602	ERF	×		ATCCCCGATGGAGAAGAA	GATTGATTGGGAAATTCGT	Ghi018602
TF-Ghi018648	bHLH	×		AGGACAACAACCTTCAAAGA	TCTGTTTCAGTCTCTTGCTG	Ghi018648
TF-Ghi018650	ZF-HD	×		GGAGAAAGAGTACCCAAGTG	CTACCTCCGTCATCTCCATA	Ghi018650
TF-Ghi018676	bHLH	×		GGAAGAAAGCTAGGGTTCAA	CAGGTACGGTAAGCTGAGAG	Ghi018676
TF-Ghi018734	G2-like	×		CACCAACAAGATATGCAGAA	AATCCGAAGCAACCTTTC	Ghi018734
TF-Ghi018766	LBD	×		ACGAACCACGTTCCACTT	GACATACCGAGCCAAACAT	Ghi018766
TF-Ghi018848	HSF	×		ATGGCGCAAAGGTCAGTT	TGATTTTGGACAAGAGCTG	Ghi018848
TF-Ghi018898	C2H2	×		ACTATTCATCAGCGTGGAGT	CTCATATGACCTCCAAGAGC	Ghi018898
TF-Ghi018936	WRKY	×		GCAAATTGAAGGTAAGGAGA	ATTGTGCGTACAACGATA	Ghi018936
TF-Ghi018942	MYB_related	×		GAGCAGACTCTCATGACAAA	GACTTGCTAAAGCCTCTGAA	Ghi018942
TF-Ghi018950	C2H2	×		CAGGGTGTAGGAACAACATT	AAATGCAATACCAGAGCTTC	Ghi018950
TF-Ghi019051	bZIP	×		GAGATTGAAATGACTGATCCA	CGAAACTTCAACTCATTGTTC	Ghi019051
TF-Ghi019052	MYB_related	×		TTTCCCAAGCTGAGGATG	GTAAGATCCGTTGCTGATGT	Ghi019052
TF-Ghi019066	bZIP	×		ACCAGCAGAATATGATGGAC	AGTTCTCAGCCTGAATGTTG	Ghi019066
TF-Ghi019092	MYB_related	×		GAAACGGAAAAGGAAGCTAT	GCCCTCAGGAAGAGATAAGT	Ghi019092
TF-Ghi019094	ERF	×		AAGGAAAAGGAAGAGAAAGC	CTCACAGGGGAAGTTTAAGA	Ghi019094
TF-Ghi019098	DBB	×		CATATGTGCAATAAGCTTGC	CTCGACTCTTTGCCTTAAAA	Ghi019098
TF-Ghi019104	bZIP	×		CCAAGATACGCCAACATC	AGCTCTTAAGACACTGTTGGA	Ghi019104
TF-Ghi019152	HD-ZIP	×		AGAATCAGGGTATGTTGCAG	ATTCAGCTTGCCTTTTCAC	Ghi019152
TF-Ghi019164	HSF	×		ATCGCAGGGAAGTTGTAAT	AAGGAATGGCTATGGATTG	Ghi019164
TF-Ghi019211	NF-YB	×		CACAGCAGTCCTCAGTCAA	TAAAGATCCATCACCACCAC	Ghi019211
TF-Ghi019213	WRKY	×		GGTATGCTTTTCAAACAAGG	AAATCGTCAGTTGGGTTGT	Ghi019213
TF-Ghi019344	ERF	×		AGGACACAACAAAAGGAGAA	TCCTTTTCTATAAGGTCAGGAA	Ghi019344
TF-Ghi019445	MYB_related	×		ACTCGACGATTGAGAAGAAA	CAGGCTATCCTTGCACATAC	Ghi019445
TF-Ghi019622	Nin-like	×		CTAGTCTTGAGGGAGGAGGT	AAAAAGAATGTGAGGCTTCT	Ghi019622
TF-Ghi019688	bHLH	×		TAGAGCCAGAAGAGGTCAAG	GCTTCATTGAAAGAAACTCA	Ghi019688
TF-Ghi019727	TALE	×		CTTTAATGGAGAGGGTTCGT	CTTGGACTTCAAGGAGGTG	Ghi019727
TF-Ghi019760	bZIP	×		AATTCCAATTCCTCAGGTTC	AGCCTCAATGTTCAAATAGC	Ghi019760
TF-Ghi019763	ERF	×		AGTTTCGACAAAAGAGAACG	AAGTTAGTAGGAGCGTTAGGTC	Ghi019763
TF-Ghi019765	bZIP	×		ATGGCTACTGTGCAAAAAC	AGCTTCCATTTTGACGAAG	Ghi019765
TF-Ghi019771	TALE	×		GTGAAAGGTCTTTGATGGAG	GAAGTCGATGGATTGCTATG	Ghi019771
TF-Ghi019776	bZIP	×		AAAGGTCAGCGAGTTCATC	GCCTGAGCTCTTAAAACATT	Ghi019776
TF-Ghi019818	HB-other	×		AAACTATGGATGCTCCCTCT	TTTCATTCTCAGCCTTCAGT	Ghi019818
TF-Ghi019841	MYB_related	×		CTGCCGACTAAGATGGATTA	TGAATTATTGAGCACCCTTT	Ghi019841
TF-Ghi019843	NF-YB	×		CACAGCAGTCCTCAGTCAA	ACCCTCCAACTACCTGATTT	Ghi019843
TF-Ghi019924	bZIP	×		AGCGAGTTCTTCTGATTCC	ACACGTTGTTGGCACATT	Ghi019924
TF-Ghi020015	bZIP	×		TCCGATGAAGATTTACAAGC	AGCTCTAAGCACCGAGTTC	Ghi020015
TF-Ghi020111	bZIP	×		AGCGAGTTCTTCTGATTCC	GGTCAATTCATTGCCTGA	Ghi020111
TF-Ghi020114	bZIP	×		AGCGAGTTCTTCTGATTCC	ACACGTTGTTGGCACATT	Ghi020114
TF-Ghi020268	HSF	×		AGCCTTTGGAAATTCTTCAT	TTATGTAGGCTGTACTATTGC	Ghi020268
TF-Ghi020342	bZIP	×		GAATTGCAGGCATTATTGAT	ACAGAGTTTTCAGCCTCAAC	Ghi020342
TF-Ghi020401	bZIP	×		TCCGATGAAGATTTACAAGC	GGACTGTAACCTGTGGCTAA	Ghi020401
TF-Ghi020532	bZIP	×		AAGAAGCATTAATGGACGAA	GAAGTTCCATTGAGTTGAGC	Ghi020532
TF-Ghi020605	MYB_related	×		GGTTGTTTCAAGAGAGCAAA	AACACCCTGCCTCTATATCA	Ghi020605
TF-Ghi020606	HB-other	×		TGAAGAAGAGAATGGAGATGA	AGAGGACGAGACAACATCAC	Ghi020606
TF-Ghi020630	bHLH	×		GCAGAAGATCACGTTCTAGG	TAAGCCGTCAACTTCTCTGT	Ghi020630
TF-Ghi020685	MYB_related	×		GGAGAAGATGGGGTTGAA	GAACTTTCCCCTCTTGAGAT	Ghi020685
TF-Ghi020763	MYB_related	×		TACGGACTCCAACTCCATAG	TCACTGGCTTGTTGAGTATCT	Ghi020763
